# Supplementary material for: Culinary continuity in central Japan across the transition to agriculture
Source: Archaeol Anthropol Sci. 2024 Jun 7;16(7):97. doi: 10.1007/s12520-024-01992-9 (PMC11156723; doi:10.1007/s12520-024-01992-9)
Supplement: Supplementary file 2 — Online Resource 2: All samples and summary of organic residue analysis results [file 12520_2024_1992_MOESM2_ESM.xlsx]

## Sheet: Sheet1
Sample and site information												Extraction and analysis				Fatty acids				Other compounds				Starch markers		Isoprenoids				ω-( o-alkylphenyl)alkanoic acids (APAAs)			GC-C-IRMS
Database Individual number	Site code	Sample ID	Site	Region	Subregion	Prefecture	Lat.	Long.	Phase	Typology	Form	AE	AE TMS	SE	Total lipid yield after AE (μg g-1 )	Range of Saturated fatty acids (FAs)	Unsaturated fatty acids	P/S	Branched chain fatty acids	α-ωdicarboxylic acids (diacids)	Alkanes	Terpenes	Miliacin	Levoglucosane	α-Tocopherol	TMTD	Pristanic acid	Phytanic acid	Phytanic isomeric ratio SRR/RRR %	ω-( o-alkylphenyl)alkanoic acids (APAAs)	APAA-C18 isomeric E/H ratio	APAA18/20	δ13C16:0 (‰)	δ13C18:0 (‰)	Δ 13C (‰)
ENC005	ASA	ASA003	Asahi(MY)	Chubu	Tokai	Aichi	35.22	136.86	Middle Yayoi (II)	Jokonmon	Cooking vessel	X			50	C12:0-C30:0	C18:1, C20:1	0.61	C15i, a; C17i, a	C9-C16						no	no	no					-25.316	-26.704	-1.388
ENC006	ASA	ASA004	Asahi(MY)	Chubu	Tokai	Aichi	35.22	136.86	Middle Yayoi (IV)	Jokonmon	Cooking vessel	X	X	X	10	C14:0-C34:0	C18:1	1.00						no	no	no	no	yes	57.0
ENC007	ASA	ASA005	Asahi(MY)	Chubu	Tokai	Aichi	35.22	136.86	Early (I) to Middle (II) Yayoi	Jokonmon	Cooking vessel	X			1660	C11:0-C26:0	C18:1, C20:1	1.39	C15i, a; C17i, a	C8-C14:0						no	no	no		APAA16, APAA18, APAA20, APAA22	8.9	0.052	-27.03	-26.231	0.799
ENC008	ASA	ASA006	Asahi(MY)	Chubu	Tokai	Aichi	35.22	136.86	Middle Yayoi (III-IV)	Ongagawa	Cooking vessel	X	X		10	C13:0-C34:0	C18:1	1.58	C15i, a; C17i, a	C10-C17	C26-C32	Methyl-DHA (tr)				no	no	no
ENC010	ASA	ASA008	Asahi(MY)	Chubu	Tokai	Aichi	35.22	136.86	Middle Yayoi (III)	Ongagawa	Cooking vessel	X			7	C12:0-C34:0		0.26	C15i, a; C17i, a	C9-C14:0	C26-C31					no	no	yes	58.1		7.6
ENC011	ASA	ASA009	Asahi(MY)	Chubu	Tokai	Aichi	35.22	136.86	Middle Yayoi (III)	Ongagawa	Cooking vessel	X			2											no	no	no
ENC013	ASA	ASA011	Asahi(MY)	Chubu	Tokai	Aichi	35.22	136.86	Middle Yayoi (II)	Jokonmon	Cooking vessel	X			146	C10:0-C28:0	C18:1	1.20	C15i, a; C17i, a	C8,-C11						yes	no	yes	76.0	APAA16, APAA18, APAA20	11.4	0.046	-25.962	-26.06	-0.098
ENC016	ASA	ASA014	Asahi(MY)	Chubu	Tokai	Aichi	35.22	136.86	Middle Yayoi (IV)	Unknown	Cooking vessel	X	X		121	C12:0-C32:0	C18:1	1.87		C9-C12	C29-C30					no	no	no					-27.409	-28.055	-0.646
ENC017	ASA	ASA015	Asahi(MY)	Chubu	Tokai	Aichi	35.22	136.86	Middle Yayoi (III-IV)	Jokonmon	Cooking vessel	X			7	C14:0-C38:0	C16:1; C18:1	1.11	C15i, a; C17i, a			Methyl-DHA; 7-oxo-DHA	yes			no	yes	no					-27.653	-28.053	-0.4
ENC018	ASA	ASA016	Asahi(MY)	Chubu	Tokai	Aichi	35.22	136.86	Middle Yayoi (II)	Ongagawa	Cooking vessel	X			7	C14:0-C32:0	C18:1	0.94	C17i, a							no	no	no
ENC019	ASA	ASA017	Asahi(MY)	Chubu	Tokai	Aichi	35.22	136.86	Middle Yayoi (III)	Ongagawa	Cooking vessel	X			44	C12:0-C36:0	C18:1	1.19	C15i, a; C17i, a							no	yes	yes	41.9				-27.659	-27.399	0.26
ENC020	ASA	ASA018	Asahi(MY)	Chubu	Tokai	Aichi	35.22	136.86	Middle Yayoi (II)	Jokonmon	Cooking vessel	X			57	C13:0-C30:0	C18:1, C20:1, C22:1	1.17	C15i, a; C17i, a; C18i	C9-C13; C20	C27-C33					yes	no	yes	78.3	APAA16 (tr),APAA18, APAA20	4.7	0.113	-26.616	-26.89	-0.274
ENC021	ASA	ASA019	Asahi(MY)	Chubu	Tokai	Aichi	35.22	136.86	Middle Yayoi (II)	Unknown	Cooking vessel	X			15	C13:0-C30:0	C16:1; C18:1, C22:1	0.98	C15i, a; C16i; C17i, a; C18i, a	C10-C13	C27-C33					no	no	yes	82.6	APAA16, APAA18, APAA20	3.4	0.098	-28.153	-28.761	-0.608
ENC022	ASA	ASA020	Asahi(MY)	Chubu	Tokai	Aichi	35.22	136.86	Middle Yayoi (II)	Jokonmon	Cooking vessel	X		X	9	C14:0-C26:0	C16:1; C18:1, C22:1	1.02	C15i, a; C16i; C17i, a		C23-C33	Methyl-DHA (tr)		no	no	no	no	no					-27.868	-28.634	-0.766
ENC023	ASA	ASA021	Asahi(EY)	Chubu	Tokai	Aichi	35.22	136.86	Early Yayoi (I)	Ongagawa	Cooking vessel	X			5											no	no	yes
ENC024	ASA	ASA022	Asahi(EY)	Chubu	Tokai	Aichi	35.22	136.86	Early Yayoi (I)	Ongagawa	Cooking vessel	X		X	43	C14:0-C28:0	C16:1; C18:1, C22:1	0.80	C15i, a; C17i, a	C13	C23-C33	Methyl-DHA		no	no	no	no	no					-30.305	-29.899	0.406
ENC025	ASA	ASA023	Asahi(EY)	Chubu	Tokai	Aichi	35.22	136.86	Early Yayoi (I)	Ongagawa	Bowl	X		X	39	C14:0-C34:0	C16:1; C18:1, C22:1	0.99	C15i, a; C16i; C17i, a; C18i, a	C11-C13	C26-C33	Methyl-DHA (tr)		no	no	no	no	yes	80.0
ENC026	ASA	ASA024	Asahi(MY)	Chubu	Tokai	Aichi	35.22	136.86	Middle Yayoi (II)	Jokonmon	Cooking vessel	X		X	24	C14:0-C34:0	C18:1; C20:1; C22:1; C24:1; C26:1; C28:1	1.82	C15i, a; C17i, a	C13	C27-C31			no	no	no	no	yes	82.3				-20.529	-24.544	-4.015
ENC027	ASA	ASA025	Asahi(EY)	Chubu	Tokai	Aichi	35.22	136.86	Early Yayoi (I)	Ongagawa	Cooking vessel	X			9	C14:0-C34:0	C18:1	0.62	C15i, a; C16i; C17i, a; C18i		C26-C33					no	no	yes	77.8				-29.47	-29.46	0.01
ENC028	ASA	ASA026	Asahi(EY)	Chubu	Tokai	Aichi	35.22	136.86	Early Yayoi (I)	Ongagawa	Cooking vessel	X			2											no	no	no
ENC029	ASA	ASA027	Asahi(EY)	Chubu	Tokai	Aichi	35.22	136.86	Early Yayoi (I)	Ongagawa	Jar	X			5											no	no	no					-29.644	-29.395	0.249
ENC030	ASA	ASA028	Asahi(EY)	Chubu	Tokai	Aichi	35.22	136.86	Early Yayoi (I)	Ongagawa	Cooking vessel	X		X	24	C14:0-C32:0	C18:1, C20:1	0.69	C15i, a; C16i; C17i, a; C18i					no	no	no	no	no		APAA18	6.8		-28.95	-31.49	-2.54
ENC031	ASA	ASA029	Asahi(MY)	Chubu	Tokai	Aichi	35.22	136.86	Middle Yayoi (II)	Ongagawa	Cooking vessel	X			25	C14:0-C28:0	C18:1	0.69	C15i, a; C17i, a		C24-C33	Methyl-DHA (tr)				no	no	no					-29.865	-29.799	0.066
ENC032	ASA	ASA030	Asahi(MY)	Chubu	Tokai	Aichi	35.22	136.86	Middle Yayoi (II)	Ongagawa	Cooking vessel	X	X	X	7	C14:0-C24:0	C18:1, C22:1	0.68				Methyl-DHA (tr)		no	no	no	no	no					-29.937	-29.649	0.288
ENC033	ASA	ASA031	Asahi(EY)	Chubu	Tokai	Aichi	35.22	136.86	Early Yayoi (I)	Ongagawa	Cooking vessel	X			10	C14:0-C20:0		1.20	C15i, a; C17i, a (only traces)							no	yes	no		APAA16, APAA18, APAA20	4.0	0.219	-26.755	-27.078	-0.323
ENC034	ASA	ASA032	Asahi(MY)	Chubu	Tokai	Aichi	35.22	136.86	Middle Yayoi (II)	Ongagawa	Cooking vessel	X			4	C16:0-C18:0										no	no	yes
ENC035	ASA	ASA033	Asahi(EY)	Chubu	Tokai	Aichi	35.22	136.86	Early Yayoi (I)	Jokonmon	Cooking vessel	X			30	C14:0-C34:0	C18:1	0.79	C15i, a; C16i; C17i, a; C18i		C24-C35					no	no	no					-27.323	-29.438	-2.115
ENC036	ASA	ASA034	Asahi(EY)	Chubu	Tokai	Aichi	35.22	136.86	Early Yayoi (I)	Ongagawa	Bowl	X			9	C14:0-C26:0	C18:1, C20:1, C22:1	1.29	C15i, a; C16i; C17i, a; C18i		C26-C33					no	no	no					-27.988	-28.245	-0.257
ENC037	ASA	ASA035	Asahi(MY)	Chubu	Tokai	Aichi	35.22	136.86	Middle Yayoi (II)	Jokonmon	Cooking vessel	X			8	C14:0-C30:0	C18:1	0.56	C17i, a		C25-C33					no	no	no					-29.881	-29.894	-0.013
ENC038	ASA	ASA036	Asahi(MY)	Chubu	Tokai	Aichi	35.22	136.86	Middle Yayoi (II)	Unknown	Bowl	X			23	C14:0-C34:0	C18:1, C20:1, C22:1	0.99	C15i, a; C16i; C17i, a; C18i		C27-C31					no	no	yes	80.7				-24.738	-26.002	-1.264
ENC039	ASA	ASA037	Asahi(MY)	Chubu	Tokai	Aichi	35.22	136.86	Middle Yayoi (II)	Jokonmon	Cooking vessel	X	X	X	12	C14:0-C30:0	C18:1, C22:1	0.53	C15i, a; C16i; C17i, a; C18i		C26; C28; C30-C33			no	no	no	no	no					-28.812	-29.211	-0.399
ENC040	ASA	ASA038	Asahi(EY)	Chubu	Tokai	Aichi	35.22	136.86	Early Yayoi (I)	Ongagawa	Cooking vessel	X	X		148	C12:0-C30:0	C18:1	0.69	C15i, a; C16i; C17i, a	C9-C13						no	no	yes	77.1	APAA16, APAA18, APAA20(tr)	1.4		-30.979	-34.054	-3.075
ENC041	ASA	ASA039	Asahi(EY)	Chubu	Tokai	Aichi	35.22	136.86	Early Yayoi (I)	Ongagawa	Bowl	X	X		18	C14:0-C26:0	C18:1, C22:1	0.74	C15i, a; C16i; C17i, a; C18i	C13						no	no	no					-29.908	-29.906	0.002
ENC042	ASA	ASA040	Asahi(EY)	Chubu	Tokai	Aichi	35.22	136.86	Early Yayoi (I)	Ongagawa	Cooking vessel	X			7	C15:0-C28:0	C18:1, C22:1	0.58	C15i, a; C16i; C17i, a; C18i (tr for all)		C24-C33					no	no	no					-29.758	-29.74	0.018
ENC043	ASA	ASA041	Asahi(EY)	Chubu	Tokai	Aichi	35.22	136.86	Early Yayoi (I)	Ongagawa	Cooking vessel	X			54	C14:0-C26:0	C18:1, C20:1	1.21	C15i, a; C16i; C17i, a; C18i	C9-C15						no	no	no					-26.298	-26.173	0.125
ENC044	ASA	ASA042	Asahi(MY)	Chubu	Tokai	Aichi	35.22	136.86	Middle Yayoi (II)	Ongagawa	Cooking vessel	X			23	C14:0-C26:0	C18:1, C22:1	0.81	C15i, a; C16i; C17i, a		C26-C33					no	no	no					-30.14	-29.813	0.327
ENC045	ASA	ASA043	Asahi(EY)	Chubu	Tokai	Aichi	35.22	136.86	Early Yayoi (I)	Ongagawa	Jar	X			9	C14:0-C28:0	C18:1, C22:1	0.76			C26-C33					no	no	no					-29.652	-29.657	-0.005
ENC046	ASA	ASA044	Asahi(EY)	Chubu	Tokai	Aichi	35.22	136.86	Early Yayoi (I)	Ongagawa	Jar	X		X	6	C14:0-C26:0	C18:1, C22:1	0.57						no	no	no	no	no					-29.589	-29.577	0.012
ENC047	ASA	ASA045	Asahi(EY)	Chubu	Tokai	Aichi	35.22	136.86	Early Yayoi (I)	Ongagawa	Jar	X			4											no	no	no
ENC048	ASA	ASA046	Asahi(EY)	Chubu	Tokai	Aichi	35.22	136.86	Early Yayoi (I)	Ongagawa	Jar	X	X	X	39	C14:0-C28:0	C18:1, C20:1, C22:1	0.76	C15i, a (tr); C17i, a (tr)		C25-C33			no	no	no	no	no					-30.317	-30.118	0.199
ENC049	ASA	ASA047	Asahi(EY)	Chubu	Tokai	Aichi	35.22	136.86	Early Yayoi (I)	Ongagawa	Jar	X	X	X	37	C14:0-C26:0	C18:1, C18:2 (9-cis,11-trans)	2.02		C9-C11		Methyl-DHA (tr)		no	no	no	no	yes	89.2				-26.833	-26.82	0.013
ENC050	ASA	ASA048	Asahi(EY)	Chubu	Tokai	Aichi	35.22	136.86	Early Yayoi (I)	Ongagawa	Jar	X	X	X	9	C14:0-C26:0	C18:1, C22:1	1.49	C15i, a; C16i; C17i, a				yes	no	no	no	no	no					-28.863	-28.034	0.829
ENC051	ASA	ASA049	Asahi(MY)	Chubu	Tokai	Aichi	35.22	136.86	Middle Yayoi (II)	Jokonmon	Cooking vessel	X			356	C14:0-C26:0	C18:1, C20:1	1.15	C15i, a; C16i; C17i, a; C18i	C9-C14						no	no	no					-26.791	-25.869	0.922
ENC052	ASA	ASA050	Asahi(MY)	Chubu	Tokai	Aichi	35.22	136.86	Middle Yayoi (II)	Unknown	Bowl	X			4											no	no	yes
ENC053	ASA	ASA051	Asahi(EY)	Chubu	Tokai	Aichi	35.22	136.86	Early Yayoi (I)	Ongagawa	Cooking vessel	X	X	X	34	C15:0-C34:0	C18:1, C22:1	0.66	C17i, a	C19-C22	C26, C28, C30, C32			no	no	no	no?	yes	65.8				-28.384	-29.006	-0.622
ENC054	ASA	ASA052	Asahi(MY)	Chubu	Tokai	Aichi	35.22	136.86	Middle Yayoi (II)	Jokonmon	Cooking vessel	X	X	X	16	C14:0-C32:0	C18:1, C22:1	0.78			C27-C31			no	no	no	no	yes	80.2				-28.205	-28.818	-0.613
ENC055	ASA	ASA053	Asahi(MY)	Chubu	Tokai	Aichi	35.22	136.86	Middle Yayoi (II)	Jokonmon	Cooking vessel	X	X	X	104	C14:0-C32:0	C18:1, C20:1, C22:1	0.94	C15i, a; C17i, a		C27, C29, C31			no	no	no	no	no					-26.551	-25.578	0.973
ENC056	ASA	ASA054	Asahi(MY)	Chubu	Tokai	Aichi	35.22	136.86	Middle Yayoi (II)	Ongagawa	Bowl	X	X	X	51	C14:0-C32:0	C18:1, C22:1	1.44	C15i, a; C17i, a		C26-C33			no	no	no	no	yes	78.4				-22.227	-27.954	-5.727
ENC057	ASA	ASA055	Asahi(EY)	Chubu	Tokai	Aichi	35.22	136.86	Early Yayoi (I)	Ongagawa	Cooking vessel	X			10	C14:0-C24:0	C18:1, C20:1, C22:1	0.72	C17i, a		C25-C33					no	yes	no					-28.555	-29.173	-0.618
ENC058	ASA	ASA056	Asahi(EY)	Chubu	Tokai	Aichi	35.22	136.86	Early Yayoi (I)	Ongagawa	Cooking vessel	X	X	X	43	C14:0-C34:0	C18:1, C20:1, C22:1	0.91		C11, C12	C26-C33			no	no	no	no	yes	65.2				-29.607	-29.451	0.156
ENC059	ASA	ASA057	Asahi(MY)	Chubu	Tokai	Aichi	35.22	136.86	Middle Yayoi (II)	Jokonmon	Jar	X	X	X	25	C14:0-C24:0	C18:1, C20:1	0.69	C15i, a (tr); C17i, a (tr)		C25-C33			no	no	no	no	no					-29.754	-29.576	0.178
ENC060	ASA	ASA058	Asahi(EY)	Chubu	Tokai	Aichi	35.22	136.86	Early Yayoi (I)	Jokonmon	Jar	X			19	C14:0-C28:0	C18:1, C20:1, C22:1	0.66	C15i, a (tr); C17i, a (tr)		C27-C33					no	no	no	20.2				-29.548	-29.338	0.21
ENC061	ASA	ASA059	Asahi(MY)	Chubu	Tokai	Aichi	35.22	136.86	Middle Yayoi (II)	Jokonmon	Cooking vessel	X	X	X	21	C14:0-C34:0	C18:1, C20:1, C22:1	0.58	C17i, a (tr)		C27-C33			no	no	no	no	no					-29.15	-29.161	-0.011
ENC062	ASA	ASA060	Asahi(EY)	Chubu	Tokai	Aichi	35.22	136.86	Early Yayoi (I)	Ongagawa	Cooking vessel	X	X	X	38	C14:0-C28:0	C18:1	0.72	C15i, a (tr); C17i, a (tr)		C26-C33			no	no	no	no	no					-29.528	-29.71	-0.182
ENC063	ASA	ASA061	Asahi(MY)	Chubu	Tokai	Aichi	35.22	136.86	Middle Yayoi (II)	Jokonmon	Cooking vessel	X	X	X	26	C14:0-C30:0	C18:1, C20:1, C22:1	1.54	C15i, a; C16i; C17i, a; C18i		C28-C31			no	no	yes	no	yes	85.5				-21.882	-25.042	-3.16
ENC064	ASA	ASA062	Asahi(MY)	Chubu	Tokai	Aichi	35.22	136.86	Middle Yayoi (II)	Jokonmon	Cooking vessel	X	X		9	C14:0-C30:0	C18:1, C22:1	0.64	C15i, a (tr); C17i, a (tr)		C27-C31					no	no	no					-28.452	-28.285	0.167
ENC065	ASA	ASA063	Asahi(MY)	Chubu	Tokai	Aichi	35.22	136.86	Middle Yayoi (II)	Jokonmon	Cooking vessel	X			14	C14:0-C28:0	C18:1, C22:1	0.71	C17i, a (tr)		C26-C33					no	yes	no					-29.223	-29.272	-0.049
ENC066	ASA	ASA064	Asahi(MY)	Chubu	Tokai	Aichi	35.22	136.86	Middle Yayoi (II)	Jokonmon	Cooking vessel	X			8	C14:0-C32:0	C18:1	0.69	C15i, a ; C17i, a							no	yes	no					-28.159	-28.973	-0.814
ENC067	ASA	ASA065	Asahi(EY)	Chubu	Tokai	Aichi	35.22	136.86	Early Yayoi (I)	Ongagawa	Cooking vessel	X			104	C12:0-C30:0	C18:1	1.18	C15i, a ; C17i, a	C9-C13						no	no	no		APAA18, APAA20(tr)	4.7		-26.706	-26.244	0.462
ENC068	ASA	ASA066	Asahi(EY)	Chubu	Tokai	Aichi	35.22	136.86	Early Yayoi (I)	Unknown	Jar	X			40	C14:0-C28:0	C18:1	0.75	C15i, a (tr); C17i, a (tr)		C25-C33					no	no	no					-29.898	-30.066	-0.168
ENC069	ASA	ASA067	Asahi(EY)	Chubu	Tokai	Aichi	35.22	136.86	Early Yayoi (I)	Jokonmon	Bowl	X		X	23	C14:0-C26:0	C16:1; C18:1, C22:1	0.80	C15i, a; C17i, a	C13	C26-C32			no	no	no	yes	no					-28.953	-28.228	0.725
ENC070	ASA	ASA068	Asahi(MY)	Chubu	Tokai	Aichi	35.22	136.86	Middle Yayoi (II)	Unknown	Jar	X	X		17	C14:0-C26:0	C18:1, C20:1, C22:1	1.20	C17i, a (tr)		C27-C32					no	no	no					-29.758	-28.686	1.072
ENC071	ASA	ASA069	Asahi(MY)	Chubu	Tokai	Aichi	35.22	136.86	Middle Yayoi (II)	Jokonmon	Cooking vessel	X	X		109	C12:0-C30:0	C18:1, C20:1, C22:1	1.20	C15i, a; C16i; C17i, a; C18i	C9 (high), C10-C15	C29-C32					yes	no	no		APAA16, APAA18, APAA20	4.4	0.126	-22.28	-21.528	0.752
ENC072	ASA	ASA070	Asahi(MY)	Chubu	Tokai	Aichi	35.22	136.86	Middle Yayoi (II)	Ongagawa	Bowl	X			37	C14:0-C26:0	C18:1, C20:1, C22:1	1.47	C15i, a; C16i; C17i, a; C18i	C11-C15						yes	no	yes	73.0				-24.573	-25.165	-0.592
ENC073	ASA	ASA071	Asahi(MY)	Chubu	Tokai	Aichi	35.22	136.86	Middle Yayoi (II)	Jokonmon	Cooking vessel	X			7	C14:0-C32:0	C18:1, C22:1	1.07	C17i, a							yes	no	yes	78.8				-26.179	-27.074	-0.895
ENC074	ASA	ASA072	Asahi(MY)	Chubu	Tokai	Aichi	35.22	136.86	Middle Yayoi (II)	Jokonmon	Cooking vessel	X			18	C14:0-C32:0	C18:1, C22:1	1.24	C15i, a; C16i; C17i, a; C18i	C11-C13	C28-C33					yes	no	yes	74.7				-27.29	-28.344	-1.054
ENC075	ASA	ASA073	Asahi(MY)	Chubu	Tokai	Aichi	35.22	136.86	Middle Yayoi (II)	Jokonmon	Cooking vessel	X	X	X	14	C14:0-C30:0	C18:1, C20:1, C22:1	0.81	C15i, a; C16i; C17i, a		C28-C31			no	no	no	no	no					-30.055	-30.045	0.01
ENC076	ASA	ASA074	Asahi(EY)	Chubu	Tokai	Aichi	35.22	136.86	Early Yayoi (I)	Ongagawa	Cooking vessel	X			2											no	no	yes
ENC077	ASA	ASA075	Asahi(EY)	Chubu	Tokai	Aichi	35.22	136.86	Early Yayoi (I)	Jokonmon	Cooking vessel	X			5											no	no	no
ENC078	ASA	ASA076	Asahi(EY)	Chubu	Tokai	Aichi	35.22	136.86	Early Yayoi (I)	Ongagawa	Cooking vessel	X			2											no	no	no
ENC079	ASA	ASA077	Asahi(MY)	Chubu	Tokai	Aichi	35.22	136.86	Middle Yayoi (II)	Jokonmon	Cooking vessel	X			3											no	no	yes
ENC080	ASA	ASA078	Asahi(MY)	Chubu	Tokai	Aichi	35.22	136.86	Middle Yayoi (II)	Jokonmon	Cooking vessel	X	X	X	73	C14:0-C34:0	C18:1, C22:1	0.89	C15i, a ; C17i, a		C27, C29, C31			no	no	no	no	no					-26.236	-25.053	1.183
ENC081	ASA	ASA079	Asahi(MY)	Chubu	Tokai	Aichi	35.22	136.86	Middle Yayoi (II)	Jokonmon	Jar	X	X		49	C14:0-C28:0	C18:1, C20:1, C22:1	0.71	C15i, a ; C17i, a							no	no	no					-26.714	-25.678	1.036
ENC082	ASA	ASA080	Asahi(EY)	Chubu	Tokai	Aichi	35.22	136.86	Early Yayoi (I)	Jokonmon	Cooking vessel	X			16	C14:0-C26:0	C18:1, C22:1	1.14	C14i; C15i, a; C16i; C17i, a; C18i		C27-C32					no	no	no		APAA18			-29.312	-29.521	-0.209
ENC083	ASA	ASA081	Asahi(MY)	Chubu	Tokai	Aichi	35.22	136.86	Middle Yayoi (II)	Jokonmon	Cooking vessel	X			55	C14:0-C34:0	C18:1, C20:1	0.56	C15i, a (tr); C17i, a (tr)							no	no	no					-25.632	-24.295	1.337
ENC084	ASA	ASA082	Asahi(MY)	Chubu	Tokai	Aichi	35.22	136.86	Middle Yayoi (II)	Jokonmon	Cooking vessel	X			9	C14:0-C22:0	C18:1	0.87	C17i, a							no	no	no					-29.859	-29.648	0.211
ENC085	ASA	ASA083	Asahi(EY)	Chubu	Tokai	Aichi	35.22	136.86	Early Yayoi (I)	Ongagawa	Cooking vessel	X	X	X	20	C14:0-C34:0	C18:1, C22:1	1.04			C29-C32			no	no	no	no	no					-29.773	-29.306	0.467
ENC086	ASA	ASA084	Asahi(MY)	Chubu	Tokai	Aichi	35.22	136.86	Middle Yayoi (II)	Jokonmon	Cooking vessel	X	X		64	C14:0-C34:0	C18:1	0.72								no	no	no					-26.237	-25.274	0.963
ENC087	ASA	ASA085	Asahi(EY)	Chubu	Tokai	Aichi	35.22	136.86	Early Yayoi (I)	Ongagawa	Cooking vessel	X			5											no	no	no
ENC088	ASA	ASA086	Asahi(MY)	Chubu	Tokai	Aichi	35.22	136.86	Middle Yayoi (II)	Jokonmon	Cooking vessel	X			85	C14:0-C34:0	C18:1, C20:1	0.89	C14:0i; C15i, a; C16i; C17i, a; C18i							no	no	yes	78.5				-26.388	-25.033	1.355
ENC089	ASA	ASA087	Asahi(MY)	Chubu	Tokai	Aichi	35.22	136.86	Middle Yayoi (II)	Jokonmon	Cooking vessel	X			19	C14:0-C30:0	C18:1, C22:1	2.56	C15i, a; C17i, a		C31, C32					yes	no	yes	58.0				-22.635	-27.015	-4.38
ENC090	ASA	ASA088	Asahi(MY)	Chubu	Tokai	Aichi	35.22	136.86	Middle Yayoi (II)	Jokonmon	Cooking vessel	X			50	C14:0-C24:0	C18:1, C22:1	1.16	C15i, a; C17i, a		C26-C35					no	no	no					-29.674	-29.884	-0.21
ENC091	ASA	ASA089	Asahi(EY)	Chubu	Tokai	Aichi	35.22	136.86	Early Yayoi (I)	Ongagawa	Cooking vessel	X	X	X	75	C14:0-C34:0	C18:1	2.58	C15i, a; C17i, a		C25-C36			no	no	yes	no	no		APAA18	8.2		-32.147	-32.174	-0.027
ENC092	ASA	ASA090	Asahi(MY)	Chubu	Tokai	Aichi	35.22	136.86	Middle Yayoi (II)	Unknown	Cooking vessel	X	X		8	C14:0-C28:0	C18:1, C22:1	0.72	C14:0i; C15i, a; C16i; C17i, a		C26-C33					no	no	no					-29.82	-29.824	-0.004
ENC093	ASA	ASA091	Asahi(MY)	Chubu	Tokai	Aichi	35.22	136.86	Middle Yayoi (II)	Unknown	Cooking vessel	X		X	21	C14:0-C22:0	C18:1	0.72	C15i, a; C17i, a		C26-C33			no	no	no	no	no					-30.189	-29.838	0.351
ENC094	ASA	ASA092	Asahi(EY)	Chubu	Tokai	Aichi	35.22	136.86	Early Yayoi (I)	Ongagawa	Jar	X			2											no	no	no
ENC095	ASA	ASA093	Asahi(MY)	Chubu	Tokai	Aichi	35.22	136.86	Middle Yayoi (II)	Jokonmon	Cooking vessel	X			11	C14:0-C24:0	C18:1, C22:1	1.08	C14:0i; C15i, a; C16i; C17i, a; C18i							no	no	no					-27.213	-28.485	-1.272
ENC096	ASA	ASA094	Asahi(EY)	Chubu	Tokai	Aichi	35.22	136.86	Early Yayoi (I)	Ongagawa	Cooking vessel	X			4											yes	no	yes					-26.885	-27.935	-1.05
ENC097	ASA	ASA095	Asahi(EY)	Chubu	Tokai	Aichi	35.22	136.86	Early Yayoi (I)	Ongagawa	Cooking vessel	X		X	31	C14:0-C28:0	C18:1, C22:1	1.00	C14:0i; C15i, a; C16i; C17i, a; C18i		C28-C33			no	no	no	no	no					-28.446	-29.036	-0.59
ENC098	ASA	ASA096	Asahi(MY)	Chubu	Tokai	Aichi	35.22	136.86	Middle Yayoi (II)	Ongagawa	Cooking vessel	X	X	X	13	C14:0-C30:0	C18:1	1.00	C17i, a					no	no	no	no	no		APAA18	6.4		-29.044	-29.045	-0.001
ENC099	ASA	ASA097	Asahi(MY)	Chubu	Tokai	Aichi	35.22	136.86	Middle Yayoi (II)	Ongagawa	Cooking vessel	X			24	C14:0-C26:0	C18:1, C22:1	1.14	C14:0i; C15i, a; C16i; C17i, a		C26	Methyl-DHA				no	no	yes	76.7				-29.512	-29.698	-0.186
ENC100	ASA	ASA098	Asahi(MY)	Chubu	Tokai	Aichi	35.22	136.86	Middle Yayoi (II)	Jokonmon	Jar	X			6	C14:0-C22:0	C18:1	1.07	C15i, a (tr); C17i, a (tr)			Methyl-DHA				no	no	no					-29.541	-29.606	-0.065
ENC101	ASA	ASA099	Asahi(MY)	Chubu	Tokai	Aichi	35.22	136.86	Middle Yayoi (II)	Unknown	Jar	X			19	C14:0-C26:0	C18:1	0.72	C15i, a; C17i, a		C28-C30					no	no	no					-29.473	-29.789	-0.316
ENC102	ASA	ASA100	Asahi(MY)	Chubu	Tokai	Aichi	35.22	136.86	Middle Yayoi (II)	Unknown	Jar	X			4											no	no	no					-29.627	-29.833	-0.206
ENC103	ASA	ASA101	Asahi(MY)	Chubu	Tokai	Aichi	35.22	136.86	Middle Yayoi (II)	Jokonmon	Bowl	X			15	C14:0-C24:0	C18:1, C22:1	1.05	C14i; C15i, a; C16i; C17i, a							no	no	no					-29.15	-29.18	-0.03
ENC104	ASA	ASA102	Asahi(MY)	Chubu	Tokai	Aichi	35.22	136.86	Middle Yayoi (II)	Ongagawa	Cooking vessel	X			5											no	no	no					-29.285	-29.576	-0.291
ENC105	ASA	ASA103	Asahi(EY)	Chubu	Tokai	Aichi	35.22	136.86	Early Yayoi (I)	Ongagawa	Jar	X			30	C14:0-C26:0	C16:1; C18:1; C22:1	1.30	C15i, a; C17i, a (tr)							no	no	no					-29.91	-30.038	-0.128
ENC106	ASA	ASA104	Asahi(MY)	Chubu	Tokai	Aichi	35.22	136.86	Middle Yayoi (II)	Jokonmon	Cooking vessel	X	X	X	31	C14:0-C32:0	C18:1, C22:1	0.92	C15i, a; C17i, a		C26-C31			no	no	no	no	no					-29.718	-29.556	0.162
ENC107	ASA	ASA105	Asahi(EY)	Chubu	Tokai	Aichi	35.22	136.86	Early Yayoi (I)	Ongagawa	Cooking vessel	X	X	X	265	C14:0-C28:0	C18:1	0.99	C17i, a (tr)	C9-C13				no	no	yes	no	no		APAA18, APAA20(tr)	5.5		-26.157	-25.693	0.464
ENC108	ASA	ASA106	Asahi(MY)	Chubu	Tokai	Aichi	35.22	136.86	Middle Yayoi (II)	Unknown	Jar	X			66	C12:0-C26:0	C18:1, C22:1	1.03	C15i, a; C17i, a	C9-C11	C26-C33	Methyl-DHA (tr)				no	no	no					-30.029	-29.933	0.096
ENC109	ASA	ASA107	Asahi(MY)	Chubu	Tokai	Aichi	35.22	136.86	Middle Yayoi (II)	Unknown	Cooking vessel	X	X	X	24	C14:0-C29:0	C16:1; C18:1, C22:1	1.04	C15i, a; C17i, a					no	no	no	no	no					-29.446	-29.77	-0.324
ENC110	ASA	ASA108	Asahi(MY)	Chubu	Tokai	Aichi	35.22	136.86	Early Yayoi (I)	Ongagawa	Bowl	X		X	36	C14:0-C28:0	C16:1; C18:1, C22:1	1.28	C15i, a; C16i; C17i, a	C11	C26-C31			no	no	no	no	no					-28.884	-28.295	0.589
ENC111	NKY	NKY001	Nakaya	Chubu	Central Highlands	Yamanashi	35.35016339	138.5528648	Early Final Jomon		Cooking vessel	X			10	C14:0-C30:0	C18:1	1.14	C15i, a; C16i; C17i, a		C23-C28	Unidentified compound (Magnolol? tr: 24.268)				no	yes	no
ENC112	NKY	NKY002	Nakaya	Chubu	Central Highlands	Yamanashi	35.35016339	138.5528648	Early Final Jomon		Cooking vessel	X			5	C14:0-C28:0	C18:1		C15i, a; C16i; C17i, a (only trace)							no	no	no
ENC113	NKY	NKY003	Nakaya	Chubu	Central Highlands	Yamanashi	35.35016339	138.5528648	Early Final Jomon		Cooking vessel	X			18	C14:0-C26:0	C18:1	0.98	C15i, a; C16i; C17i, a (only trace)		C23-C29	Juvabione				no	no	no					-29.505	-29.294	0.211
ENC114	NKY	NKY004	Nakaya	Chubu	Central Highlands	Yamanashi	35.35016339	138.5528648	Early Final Jomon		Cooking vessel	X			1											no	no	no
ENC115	NKY	NKY005	Nakaya	Chubu	Central Highlands	Yamanashi	35.35016339	138.5528648	Early Final Jomon		Cooking vessel	X		X	16	C14:0-C28:0	C18:1	1.17	C15i, a; C16i; C17i, a		C23-C28	Juvabione, Methyl-DHA		no	no	no	no	no					-29.194	-29.11	0.084
ENC116	NKY	NKY006	Nakaya	Chubu	Central Highlands	Yamanashi	35.35016339	138.5528648	Early Final Jomon		Cooking vessel	X			39	C14:0-C30:0	C16:1; C18:1	1.23	C15i, a; C16i; C17i, a (only trace)		C22-C31	Juvabione (tr), Methyl-DHA, 7-oxo-DHA				no	no	no					-29.239	-29.19	0.049
ENC117	NKY	NKY007	Nakaya	Chubu	Central Highlands	Yamanashi	35.35016339	138.5528648	Early Final Jomon		Cooking vessel	X			43	C12:0-C30:0	C18:1; C20:1, C22:1; C24:1	0.48	C15i, a; C16i; C17i (only trace)	C9-C17		Juvabione (tr), Methyl-DHA (tr)				no	no	no		APAA16, APAA18, APAA20	3.5	0.285	-29.253	-29.257	-0.004
ENC118	NKY	NKY008	Nakaya	Chubu	Central Highlands	Yamanashi	35.35016339	138.5528648	Early Final Jomon		Cooking vessel	X			45	C12:0-C30:0	C18:1, C20:1	0.48	C15i, a; C16i; C17i, a, C18i; C19i, a	C9-C15 (low)	C25-C29					no	no	yes	71.9	APAA18, APAA20	2.5	0.051	-27.727	-28.485	-0.758
ENC119	NKY	NKY009	Nakaya	Chubu	Central Highlands	Yamanashi	35.35016339	138.5528648	Early Final Jomon		Cooking vessel	X			9	C14:0-C28:0	C16:1; C18:1	1.09	C15i, a; C16i; C17i, a		C23-C29	Methyl-DHA; 7-oxo-DHA				no	yes	no					-28.976	-28.942	0.034
ENC120	NKY	NKY010	Nakaya	Chubu	Central Highlands	Yamanashi	35.35016339	138.5528648	Early Final Jomon		Cooking vessel	X			28	C12:0-C28:0	C18:1; C18:2	1.22	C15i, a; C16i; C17i, a		C22-C31	Juvabione (tr)				no	no	no					-29.74	-29.591	0.149
ENC121	NKY	NKY011	Nakaya	Chubu	Central Highlands	Yamanashi	35.35016339	138.5528648	Early Final Jomon		Cooking vessel	X			30	C14:0-C30:0	C18:1	0.32	C15i, a; C16i; C17i, a, C18i; C19i, a	C10-C18						no	no	yes	66.7				-27.217	-29.499	-2.282
ENC122	NKY	NKY012	Nakaya	Chubu	Central Highlands	Yamanashi	35.35016339	138.5528648	Early Final Jomon		Cooking vessel	X			17	C12:0-C28:0	C18:1	1.23	C15i, a; C16i		C23-C31	Methyl-DHA ; 7-oxo-DHA				no	no	no					-29.272	-29.362	-0.09
ENC123	NKY	NKY013	Nakaya	Chubu	Central Highlands	Yamanashi	35.35016339	138.5528648	Early Final Jomon		Cooking vessel	X	X		68	C14:0-C30:0	C18:1	0.26	C15i, a; C16i; C17i, a, C18i; C19i, a	C13						no	no	no					-26.873	-26.642	0.231
ENC124	NKY	NKY014	Nakaya	Chubu	Central Highlands	Yamanashi	35.35016339	138.5528648	Early Final Jomon		Cooking vessel	X			37	C12:0-C30:0	C18:1; C18:2; C22:1; C24:1	1.31	C15i; C16i; C17i	C9-C15		Olean-18-ene ; Germanicol or lupeol				no	no	no					-29.353	-29.658	-0.305
ENC125	NKY	NKY015	Nakaya	Chubu	Central Highlands	Yamanashi	35.35016339	138.5528648	Early Final Jomon		Cooking vessel	X			6	C12:0-C28:0	C18:1	1.19	C15i, a; C16i; C17i, a							no	yes	no					-28.583	-28.323	0.26
ENC126	NKY	NKY016	Nakaya	Chubu	Central Highlands	Yamanashi	35.35016339	138.5528648	Early Final Jomon		Cooking vessel	X			3											no	yes	no
ENC127	NKY	NKY017	Nakaya	Chubu	Central Highlands	Yamanashi	35.35016339	138.5528648	Early Final Jomon		Cooking vessel	X			9	C14:0-C32:0	C18:1	1.20	C15i, a; C16i; C17i, a	C13, C15						no	no	no
ENC128	NKY	NKY018	Nakaya	Chubu	Central Highlands	Yamanashi	35.35016339	138.5528648	Early Final Jomon		Cooking vessel	X			5	C12:0-C30:0	C18:1	1.20	C15i, a; C16i; C17i, a							no	yes	no
ENC129	NKY	NKY019	Nakaya	Chubu	Central Highlands	Yamanashi	35.35016339	138.5528648	Early Final Jomon		Cooking vessel	X			2											no	no	no
ENC130	NKY	NKY020	Nakaya	Chubu	Central Highlands	Yamanashi	35.35016339	138.5528648	Early Final Jomon		Cooking vessel	X			7	C14:0-C30:0	C18:1	0.80			C26, C27 and other in trace amount					no	no	no
ENC131	NKY	NKY021	Nakaya	Chubu	Central Highlands	Yamanashi	35.35016339	138.5528648	Early Final Jomon		Cooking vessel	X			14	C14:0-C30:0	C16:1; C18:1	1.28	C15i, a; C16i; C17i, a		few	Methyl-DHA; 7oxo-DHA				no	yes	no					-28.295	-28.35	-0.055
ENC132	NKY	NKY022	Nakaya	Chubu	Central Highlands	Yamanashi	35.35016339	138.5528648	Early Final Jomon		Cooking vessel	X			4											no	no	no		APAA18, APAA20	3.6	0.035
ENC133	NKY	NKY023	Nakaya	Chubu	Central Highlands	Yamanashi	35.35016339	138.5528648	Early Final Jomon		Cooking vessel	X			4											no	no	no
ENC134	NKY	NKY024	Nakaya	Chubu	Central Highlands	Yamanashi	35.35016339	138.5528648	Early Final Jomon		Cooking vessel	X			6	C14:0-C28:0	C16:1; C18:1	0.77	C16i; C17i, a			Juvabione				no	yes	no					-28.734	-28.914	-0.18
ENC135	NKY	NKY025	Nakaya	Chubu	Central Highlands	Yamanashi	35.35016339	138.5528648	Early Final Jomon		Cooking vessel	X		X	28	C14:0-C32:0	C18:1; C18:2	1.40	C15i, a; C16i; C17i, a	C9-C13; C15; C17; C19; C21	C24; C25; C26; C27	Methyl-DHA (tr); Lupeol, Olean-18-ene or lupeol derivative		no	no	no	no	no		APAA18, APAA20	6.4	0.013	-29.197	-28.903	0.294
ENC136	NKY	NKY026	Nakaya	Chubu	Central Highlands	Yamanashi	35.35016339	138.5528648	Early Final Jomon		Cooking vessel	X			16	C14:0-C28:0	C18:1	0.93	C15i, a; C16i; C17i, a		C22-C30 (Maj C25)	Juvabione; Methyl-DHA; 7-oxo-DHA (tr)				no	no	no					-29.077	-28.747	0.33
ENC137	NKY	NKY027	Nakaya	Chubu	Central Highlands	Yamanashi	35.35016339	138.5528648	Early Final Jomon		Cooking vessel	X		X	23	C14:0-C32:0	C16:1, C18:1; C18:2	1.44	C15i, a; C16i; C17i, a	C11-C15	C27-C31 (Maj of odd chain with C29 prevailing)	Methyl-DHA (tr); Lupeol, Olean-18-ene or lupeol derivative		no	no	no	yes	no					-28.871	-28.846	0.025
ENC138	NKY	NKY028	Nakaya	Chubu	Central Highlands	Yamanashi	35.35016339	138.5528648	Early Final Jomon		Cooking vessel	X			9	C14:0-C28:0	C18:1	0.82	C15i, a; C16i; C17i, a		C23-C27 (Maj C25)	Juvabione; Methyl-DHA (tr)				no	no	no					-28.985	-28.997	-0.012
ENC139	NKY	NKY029	Nakaya	Chubu	Central Highlands	Yamanashi	35.35016339	138.5528648	Early Final Jomon		Cooking vessel	X			20	C14:0-C26:0	C18:1	1.03	C15i, a; C16i; C17i, a		C22-C30 (Maj C25)	Juvabione				no	no	no					-29.76	-29.387	0.373
ENC140	NKY	NKY030	Nakaya	Chubu	Central Highlands	Yamanashi	35.35016339	138.5528648	Early Final Jomon		Cooking vessel	X		X	12	C14:0-C26:0	C16:1; C18:1	1.12	C15i, a; C16i; C17i, a		C22-C26 (Maj C25)	Juvabione; Methyl-DHA (tr)		no	no	no	no	no					-29.205	-29.25	-0.045
ENC141	NMC	NMC001	Nakamichi	Chubu	Central Highlands	Yamanashi	35.75463182	138.431831	Late Final Jomon		Cooking vessel	X		X	59	C12:0-C32:0	C18:1; C18:2	0.32	C15i, a; C16i; C17i, a	C9-C19				no	no	no	no	yes	66.8				-27.475	-31.128	-3.653
ENC142	NMC	NMC002	Nakamichi	Chubu	Central Highlands	Yamanashi	35.75463182	138.431831	Late Final Jomon		Cooking vessel	X	X	X	33	C14:0-C32:0	C18:1; C18:2	0.84	C15i, a; C16i; C17i, a	C9-C13 (C9 relitively high)	C27; C29; C30; C31 (Maj); C33			no	no	no	no	no					-26.061	-28.98	-2.919
ENC143	NMC	NMC003	Nakamichi	Chubu	Central Highlands	Yamanashi	35.75463182	138.431831	Late Final Jomon		Cooking vessel	X		X	11	C14:0-C32:0	C18:1	0.91	C16i; C17i, a		C23-C31 (Maj C31)	Juvabione, Methyl-DHA		no	no	yes	no	no					-29.403	-28.877	0.526
ENC144	NMC	NMC004	Nakamichi	Chubu	Central Highlands	Yamanashi	35.75463182	138.431831	Late Final Jomon		Cooking vessel	X		X	10	C12:0-C30:0	C18:1	0.99	C15i, a; C16i; C17i, a	C15-C24 (Only traces)	C24-C29 (small)	Juvabione, Methyl-DHA; 7-oxo-DHA		no	no	no	no	no					-29.069	-28.856	0.213
ENC145	NMC	NMC005	Nakamichi	Chubu	Central Highlands	Yamanashi	35.75463182	138.431831	Late Final Jomon		Cooking vessel	X		X	7	C12:0-C28:0	C18:1	0.83	C15i, a; C16i; C17i, a		C25-C33 (small but maj C33)	Juvabione,Methyl-DHA		no	no	no	yes	no					-27.879	-28.534	-0.655
ENC146	NMC	NMC006	Nakamichi	Chubu	Central Highlands	Yamanashi	35.75463182	138.431831	Late Final Jomon		Cooking vessel	X	X		61	C12:0-C24:0		0.91		C9-C20						no	no	no		APAA16, APAA18	8.9		-26.366	-26.701	-0.335
ENC147	NMC	NMC007	Nakamichi	Chubu	Central Highlands	Yamanashi	35.75463182	138.431831	Late Final Jomon		Cooking vessel	X			9	C12:0-C32:0	C18:1	1.13	C15i, a; C16i; C17i, a			Juvabione, Methyl-DHA				no	no	no					-29.442	-29.142	0.3
ENC148	NMC	NMC008	Nakamichi	Chubu	Central Highlands	Yamanashi	35.75463182	138.431831	Late Final Jomon		Cooking vessel	X	X		76	C12:0-C32:0		0.52	C15i, a; C16i; C17i, a	C11-C25						no	no	yes	71.0				-26.954	-29.941	-2.987
ENC149	NMC	NMC009	Nakamichi	Chubu	Central Highlands	Yamanashi	35.75463182	138.431831	Late Final Jomon		Cooking vessel	X			8	C12:0-C32:0	C18:1	0.41								no	no	yes	66.3
ENC150	NMC	NMC010	Nakamichi	Chubu	Central Highlands	Yamanashi	35.75463182	138.431831	Late Final Jomon		Cooking vessel	X			128	C12:0-C30:0		0.90		C15-C24		Juvabione, Methyl-DHA; Retene (tr)				no	no	no					-28.88	-29.314	-0.434
ENC151	NMC	NMC011	Nakamichi	Chubu	Central Highlands	Yamanashi	35.75463182	138.431831	Late Final Jomon		Cooking vessel	X		X	2									no	no	no	no	no
ENC152	NMC	NMC012	Nakamichi	Chubu	Central Highlands	Yamanashi	35.75463182	138.431831	Late Final Jomon		Cooking vessel	X	X		191	C12:0-C30:0		2.06	C15i; C16i; C17i, a	C9-C18 (DAs high)						no	no	yes	84.4	APAA16, APAA18	6.8		-23.208	-25.533	-2.325
ENC153	NMC	NMC013	Nakamichi	Chubu	Central Highlands	Yamanashi	35.75463182	138.431831	Late Final Jomon		Cooking vessel	X			4											no	no	no					-28.511	-28.611	-0.1
ENC154	NMC	NMC014	Nakamichi	Chubu	Central Highlands	Yamanashi	35.75463182	138.431831	Late Final Jomon		Cooking vessel	X			6	C14:0-C32:0	C18:1	0.99	C16i; C17i, a							no	no	no					-29.532	-29.52	0.012
ENC155	NMC	NMC015	Nakamichi	Chubu	Central Highlands	Yamanashi	35.75463182	138.431831	Late Final Jomon		Cooking vessel	X			31	C13:0-C31:0		1.39	C15i,a; C16i; C17i, a	C13-C27						no	no	no
ENC156	NMC	NMC016	Nakamichi	Chubu	Central Highlands	Yamanashi	35.75463182	138.431831	Late Final Jomon		Cooking vessel	X			2							Methyl-DHA; 7-oxo-DHA (tr), retene				no	no	no
ENC157	NMC	NMC017	Nakamichi	Chubu	Central Highlands	Yamanashi	35.75463182	138.431831	Late Final Jomon		Cooking vessel	X			5	C14:0-C28:0	C18:1	1.01				Methyl-DHA; 7-oxo-DHA (tr)				no	no	no
ENC158	NMC	NMC018	Nakamichi	Chubu	Central Highlands	Yamanashi	35.75463182	138.431831	Late Final Jomon		Cooking vessel	X			4	C14:0-C28:0	C18:1					Juvabione, Methyl-DHA; 7-oxo-DHA (tr), retene (tr)				no	no	no
ENC159	NMC	NMC019	Nakamichi	Chubu	Central Highlands	Yamanashi	35.75463182	138.431831	Late Final Jomon		Cooking vessel	X	X		467	C12:0-C26:0		2.38	C15i,a; C16i; C17i, a	C9-C16						no	no	yes	56.2	APAA16, APAA18	5.2		-25.577	-28.1	-2.523
ENC160	NMC	NMC020	Nakamichi	Chubu	Central Highlands	Yamanashi	35.75463182	138.431831	Late Final Jomon		Cooking vessel	X			2							Methyl-DHA (tr); 7-oxo-DHA (tr), retene (tr)				no	no	no
ENC161	NMC	NMC021	Nakamichi	Chubu	Central Highlands	Yamanashi	35.75463182	138.431831	Late Final Jomon		Cooking vessel	X			16	C14:0-C30:0	C18:1	0.43	C16i; C17i, a	C11-C20		Juvabione, Methyl-DHA				no	yes	yes	77.3				-27.613	-28.255	-0.642
ENC162	NMC	NMC022	Nakamichi	Chubu	Central Highlands	Yamanashi	35.75463182	138.431831	Late Final Jomon		Cooking vessel	X			2											no	no	yes
ENC163	NMC	NMC023	Nakamichi	Chubu	Central Highlands	Yamanashi	35.75463182	138.431831	Late Final Jomon		Cooking vessel	X			726	C14:0-C24:0	C18:1; C18:2	0.46	C17i, a	C9 (high)-C11						no	no	no					-27.204	-26.55	0.654
ENC164	NMC	NMC024	Nakamichi	Chubu	Central Highlands	Yamanashi	35.75463182	138.431831	Late Final Jomon		Cooking vessel	X			10	C14:0-C24:0		2.39	C16i; C17i		C16-C19	Juvabione, Methyl-DHA (tr); retene (tr)				no	yes	no
ENC165	NMC	NMC025	Nakamichi	Chubu	Central Highlands	Yamanashi	35.75463182	138.431831	Late Final Jomon		Cooking vessel	X			1											no	no	no
ENC166	NMC	NMC026	Nakamichi	Chubu	Central Highlands	Yamanashi	35.75463182	138.431831	Late Final Jomon		Cooking vessel	X			6	C16:0-C30:0		0.84								no	no	no
ENC167	NMC	NMC027	Nakamichi	Chubu	Central Highlands	Yamanashi	35.75463182	138.431831	Late Final Jomon		Cooking vessel	X			2								yes			no	no	no
ENC168	NMC	NMC028	Nakamichi	Chubu	Central Highlands	Yamanashi	35.75463182	138.431831	Late Final Jomon		Cooking vessel	X			5	C14:0-C30:0	C18:1	1.00	C16i; C17i		C23-C25 (small)					no	no	no
ENC169	NMC	NMC029	Nakamichi	Chubu	Central Highlands	Yamanashi	35.75463182	138.431831	Late Final Jomon		Cooking vessel	X			28	C14:0-C30:0	C18:1	1.98	C15i; C16i; C17i, a	C10-C17			yes			no	no	yes	0.0	APAA16, APAA18	8.4		-27.377	-27.839	-0.462
ENC170	NMC	NMC030	Nakamichi	Chubu	Central Highlands	Yamanashi	35.75463182	138.431831	Late Final Jomon		Cooking vessel	X			2							Methyl-DHA (tr); 7-oxo-DHA (tr)				no	no	no
ENC171	TSJ	TSJ001	Tenshoji	Chubu	Central Highlands	Yamanashi	35.3339	138.569	Early to Middle Yayoi		Cooking vessel	X		X	1641	C14:0-C32:0	C18:1, C22:1	0.69	C14i; C15i, a; C16i; C17i, a; C18i; C19i, a; C20i; C21i, a; C22i	C9-C23			yes	no	no	no	no	yes	71.5	APAA18			-27.404	-29.078	-1.674
ENC172	TSJ	TSJ002	Tenshoji	Chubu	Central Highlands	Yamanashi	35.3339	138.569	Early to Middle Yayoi		Cooking vessel	X		X	2217	C12:0-C30:0	C18:1; C18:2	0.84	C15i, a; C16i; C17i, a; C18i	C9-C18			yes	no	no	yes	no	yes	71.0	APAA16, APAA18, APAA20	8.6	0.063	-27.295	-29.682	-2.387
ENC173	TSJ	TSJ003	Tenshoji	Chubu	Central Highlands	Yamanashi	35.3339	138.569	Early to Middle Yayoi		Cooking vessel	X		X	2347	C12:0-C28:0	C18:1	0.83	C15i, a; C16i; C17i, a; C18i; C19	C9-C21			yes	no	no	yes	no	yes	71.2	APAA16, APAA18	5.3		-27.424	-29.708	-2.284
ENC174	TSJ	TSJ004	Tenshoji	Chubu	Central Highlands	Yamanashi	35.3339	138.569	Early to Middle Yayoi		Cooking vessel	X		X	2733	C12:0-C26:0		0.50						no	no	no	no	yes	71.5	APAA18	3.3		-28.247	-31.266	-3.019
ENC175	TSJ	TSJ005	Tenshoji	Chubu	Central Highlands	Yamanashi	35.3339	138.569	Early to Middle Yayoi		Cooking vessel	X		X	3353			1.14						no	no	no	no	yes	70.9	APAA16, APAA18, APAA20	7.4	0.041	-27.229	-29.15	-1.921
ENC176	TSJ	TSJ006	Tenshoji	Chubu	Central Highlands	Yamanashi	35.3339	138.569	Early to Middle Yayoi		Cooking vessel	X		X	1837	C12:0-C30:0	C18:1	0.86	C14i; C15i, a; C16i; C17i, a; C18i; C19i	C9-C18			yes	no	no	no	no	yes	67.2				-27.599	-30.05	-2.451
ENC177	TSJ	TSJ007	Tenshoji	Chubu	Central Highlands	Yamanashi	35.3339	138.569	Early to Middle Yayoi		Cooking vessel	X		X	3374			0.55					yes	no	no	no	no	yes	70.8				-27.228	-29.412	-2.184
ENC178	TSJ	TSJ008	Tenshoji	Chubu	Central Highlands	Yamanashi	35.3339	138.569	Early to Middle Yayoi		Cooking vessel	X	X	X	1721	C12:0-C32:0	C18:1	0.59	C15i, a; C16i; C17i, a; C18i; C19i, a	C9-C20	-	-		no	no	no	no	yes	59.8	APAA16, APAA18	4.8		-26.764	-28.657	-1.893
ENC179	TSJ	TSJ009	Tenshoji	Chubu	Central Highlands	Yamanashi	35.3339	138.569	Early to Middle Yayoi		Cooking vessel	X	X	X	3657	C12:0-C32:0	C18:1, C20:1	0.59	C14i; C15i, a; C16i; C17i, a; C18i; C19i, a	C9-C20	-	-	yes	no	no	yes	yes	yes	64.1	APAA16, APAA18, APAA20	6.9	0.117	-27.008	-29.272	-2.264
ENC180	TSJ	TSJ010	Tenshoji	Chubu	Central Highlands	Yamanashi	35.3339	138.569	Early to Middle Yayoi		Cooking vessel	X		X	9825			0.54						no	no	no	no	yes	53.6	APAA16, APAA18, APAA20	2.4	0.043	-27.843	-30.573	-2.73
ENC181	TSJ	TSJ011	Tenshoji	Chubu	Central Highlands	Yamanashi	35.3339	138.569	Early to Middle Yayoi		Cooking vessel	X		X	2996	C12:0-C32:0	C18:1	0.88	C15i, a; C16i; C17i, a; C18i; C19i, a	C9-C20	-	-		no	no	yes	no	yes	58.1	APAA16, APAA18, APAA20	5.4	0.065	-27.028	-29.647	-2.619
ENC182	TSJ	TSJ012	Tenshoji	Chubu	Central Highlands	Yamanashi	35.3339	138.569	Early to Middle Yayoi		Cooking vessel	X		X	4045	C14:0-C28:0	C18:1	0.53	C15i, a; C16i; C17i, a; C18i; C19i, a	C9-C18				no	no	yes	no	yes	61.4	APAA16, APAA18, APAA20	5.0	0.078	-27.332	-30.003	-2.671
ENC183	TSJ	TSJ013	Tenshoji	Chubu	Central Highlands	Yamanashi	35.3339	138.569	Early to Middle Yayoi		Cooking vessel	X	X	X	3306	C10:0-C32:0	C18:1	0.74	C14i; C15i, a; C16i; C17i, a; C18i; C19i, a	C9-C20				no	no	yes	no	yes	58.1	APAA16, APAA18, APAA20	6.1	0.034	-26.945	-29.59	-2.645
ENC184	TSJ	TSJ014	Tenshoji	Chubu	Central Highlands	Yamanashi	35.3339	138.569	Early to Middle Yayoi		Cooking vessel	X	X	X	2912	C12:0-C30:0	C18:1	0.68	C14i; C15i, a; C16i; C17i, a; C18i; C19i, a	C9-C19	-	-		no	no	no?	no	yes	48.6	APAA16, APAA18, APAA20	2.8	0.060	-26.931	-29.508	-2.577
ENC185	TSJ	TSJ015	Tenshoji	Chubu	Central Highlands	Yamanashi	35.3339	138.569	Early to Middle Yayoi		Cooking vessel	X	X	X	1708	C12:0-C32:0	C18:1; C18:2	0.63	C14i; C15i, a; C16i; C17i, a; C18i; C19i, a; C20i; C21i, a; C22i	C9-C20	-	-	yes	no	no	no	no	no					-26.888	-28.797	-1.909
ENC488	MMZ	MMZ001	Mamizuka	Chubu	Tokai	Aichi	35.29225684	136.821261	Final Jomon		Cooking vessel	X			16	C16:0-C18:0	C18:1	1.58				Methyl-DHA				yes	yes	yes	77.7				-27.731	-28.3	-0.569
ENC489	MMZ	MMZ002	Mamizuka	Chubu	Tokai	Aichi	35.29225684	136.821261	Final Jomon		Cooking vessel	X	X		17	C16:0-C18:0	C18:1	1.92				Methyl-DHA; 7-oxo-DHA				yes	yes	yes	60.4				-26.19	-27.803	-1.613
ENC490	MMZ	MMZ003	Mamizuka	Chubu	Tokai	Aichi	35.29225684	136.821261	Final Jomon		Cooking vessel	X	X		16	C14:0-C28:0	C18:1	1.78				Methyl-DHA; 7-oxo-DHA				yes	yes		54.5				-26.501	-26.125	0.376
ENC491	MMZ	MMZ004	Mamizuka	Chubu	Tokai	Aichi	35.29225684	136.821261	Final Jomon		Cooking vessel	X	X		35			2.84				Methyl-DHA				yes	yes	yes					-25.301	-26.282	-0.981
ENC492	MMZ	MMZ005	Mamizuka	Chubu	Tokai	Aichi	35.29225684	136.821261	Final Jomon		Cooking vessel	X		X	29	C12:0-C30:0	C18:1	1.59				Methyl-DHA; 7-oxo-DHA		no	no	yes	yes	no	75.6				-28.109	-28.266	-0.157
ENC493	MMZ	MMZ006	Mamizuka	Chubu	Tokai	Aichi	35.29225684	136.821261	Final Jomon		Cooking vessel	X		X	16	C14:0-C28:0	C18:1	1.83				-		no	no	yes	yes	yes					-27.081	-26.299	0.782
ENC494	MMZ	MMZ007	Mamizuka	Chubu	Tokai	Aichi	35.29225684	136.821261	Final Jomon		Cooking vessel	X		X	78	C14:0-C28:0	C18:1	1.56				-		no	no	yes	yes	yes	82.8				-27.357	-28.626	-1.269
ENC495	MMZ	MMZ008	Mamizuka	Chubu	Tokai	Aichi	35.29225684	136.821261	Final Jomon		Cooking vessel	X	X	X	134	C12:0-C30:0	C18:1	3.40		C8-C11				no	no	yes	yes	yes	83.4				-21.985	-22.087	-0.102
ENC496	MMZ	MMZ009	Mamizuka	Chubu	Tokai	Aichi	35.29225684	136.821261	Final Jomon		Cooking vessel	X			78	C14:0-C28:0	C18:1	2.67	C15i, a; C17i, a							yes	yes	yes	84.7				-27.067	-27.488	-0.421
ENC497	MMZ	MMZ010	Mamizuka	Chubu	Tokai	Aichi	35.29225684	136.821261	Final Jomon		Cooking vessel	X			18	C14:0-C28:0	C16:1; C18:1	9.11	C15i, a; C17i, a							yes	yes	yes	65.4				-28.916	-29.748	-0.832
ENC498	MMZ	MMZ011	Mamizuka	Chubu	Tokai	Aichi	35.29225684	136.821261	Final Jomon		Cooking vessel	X			24	C14:0-C28:0	C18:1	1.44	C15i, a; C17i, a							yes	yes	yes	75.4				-28.023	-28.789	-0.766
ENC499	MMZ	MMZ012	Mamizuka	Chubu	Tokai	Aichi	35.29225684	136.821261	Final Jomon		Cooking vessel	X	X	X	51	C14:0-C28:0	C18:1	2.47	C15i, a; C17i, a	C9-C12				no	no	yes	yes	yes	84.3	APAA16, APAA18, APAA20	4.5	0.234	-20.708	-23.193	-2.485
ENC500	MMZ	MMZ013	Mamizuka	Chubu	Tokai	Aichi	35.29225684	136.821261	Final Jomon		Cooking vessel	X			31	C12:0-C30:0	C18:1	1.77	C15i, a; C17i, a			Methyl-DHA				yes	yes	yes	81.5	APAA18	0.7		-28.834	-29.223	-0.389
ENC501	MMZ	MMZ014	Mamizuka	Chubu	Tokai	Aichi	35.29225684	136.821261	Final Jomon		Cooking vessel	X			45			1.22								yes	yes	yes	78.6	APAA18	2.8		-27.972	-29.026	-1.054
ENC502	MMZ	MMZ015	Mamizuka	Chubu	Tokai	Aichi	35.29225684	136.821261	Final Jomon		Cooking vessel	X			24			1.69								yes	yes	yes	59.9				-27.85	-28.518	-0.668
ENC503	MMZ	MMZ016	Mamizuka	Chubu	Tokai	Aichi	35.29225684	136.821261	Final Jomon		Cooking vessel	X		X	21			2.09						no	no	yes	yes	yes	54.6				-27.254	-28.67	-1.416
ENC504	MMZ	MMZ017	Mamizuka	Chubu	Tokai	Aichi	35.29225684	136.821261	Final Jomon		Cooking vessel	X			33	C12:0-C30:0	C18:1	2.16	C15i, a; C17i, a			Methyl-DHA				yes	yes	yes	71.3				-30.505	-29.786	0.719
ENC505	MMZ	MMZ018	Mamizuka	Chubu	Tokai	Aichi	35.29225684	136.821261	Final Jomon		Cooking vessel	X			39			1.10								yes	yes	yes	74.9				-29.064	-30.888	-1.824
ENC506	MMZ	MMZ019	Mamizuka	Chubu	Tokai	Aichi	35.29225684	136.821261	Final Jomon		Cooking vessel	X			27	C12:0-C30:0	C18:1	2.02	C15i, a; C17i, a							yes	yes	yes	51.3				-27.798	-29.019	-1.221
ENC507	MMZ	MMZ020	Mamizuka	Chubu	Tokai	Aichi	35.29225684	136.821261	Final Jomon		Cooking vessel	X			25	C14:0-C28:0	C16:1; C18:1	1.81	C15i, a; C17i, a							yes	yes	yes	53.8				-27.314	-28.395	-1.081
ENC508	MMZ	MMZ021	Mamizuka	Chubu	Tokai	Aichi	35.29225684	136.821261	Final Jomon		Cooking vessel	X	X	X	85	C12:0-C28:0	C14:1, C16:1, C18:1, C20:1	1.35	C15i, a; C17i, a	C8-C12		Methyl-DHA		no	no	yes	yes	yes	84.7	APAA16, APAA18	5.9		-26.402	-28.131	-1.729
ENC509	MMZ	MMZ022	Mamizuka	Chubu	Tokai	Aichi	35.29225684	136.821261	Final Jomon		Cooking vessel	X			18	C14:0-C28:0	C16:1; C18:1	1.61	C15i, a; C17i, a			-				yes	yes	yes	50.0				-27.905	-28.849	-0.944
ENC510	MMZ	MMZ023	Mamizuka	Chubu	Tokai	Aichi	35.29225684	136.821261	Final Jomon		Cooking vessel	X			93	C8:0-C34:0	C16:1; C18:1	0.39	C15i, a; C17i, a	C20-C22		-				yes	yes	yes	52.2				-29.262	-31.305	-2.043
ENC511	MMZ	MMZ024	Mamizuka	Chubu	Tokai	Aichi	35.29225684	136.821261	Final Jomon		Cooking vessel	X	X		4	C16:0-C18:0	-					-				yes	yes	yes					-26.851	-26.739	0.112
ENC512	MMZ	MMZ025	Mamizuka	Chubu	Tokai	Aichi	35.29225684	136.821261	Final Jomon		Cooking vessel	X	X		39	C14:0-C24:0	C18:1	1.84	C15i, a; C17i, a	C9-13		-				yes	yes	yes	76.3	APAA18	5.4		-22.34	-24.151	-1.811
ENC513	MMZ	MMZ026	Mamizuka	Chubu	Tokai	Aichi	35.29225684	136.821261	Final Jomon		Cooking vessel	X	X		127	C10:0-C24:0	C16:1, C18:1, C20:1	3.72	C15i, a; C17i, a	C8-C11		-				yes	yes	yes	88.2	APAA18	1.6		-25.987	-25.704	0.283
ENC514	MMZ	MMZ027	Mamizuka	Chubu	Tokai	Aichi	35.29225684	136.821261	Final Jomon		Cooking vessel	X		X	20	C10:0-C26:0	C16:1; C18:1	0.22	C15i, a; C17i, a			-		no	no	yes	yes	yes	79.9				-27.745	-28.572	-0.827
ENC515	MMZ	MMZ028	Mamizuka	Chubu	Tokai	Aichi	35.29225684	136.821261	Final Jomon		Cooking vessel	X		X	18	C14:0-C28:0	C18:1	1.63	C15i, a; C17i, a			-		no	no	yes	yes	yes	67.3				-28.742	-28.941	-0.199
ENC516	MMZ	MMZ029	Mamizuka	Chubu	Tokai	Aichi	35.29225684	136.821261	Final Jomon		Cooking vessel	X	X		82	C14:0-C28:0	C18:1	9.67	C15i, a; C17i, a	C8-C18		-				yes	yes	no	92.1	APAA18	3.9		-26.605	-26.0406	0.5644
ENC517	MMZ	MMZ030	Mamizuka	Chubu	Tokai	Aichi	35.29225684	136.821261	Final Jomon		Cooking vessel	X	X		35	C14:0-C28:0	C18:1	0.97	C15i, a; C17i, a	C8-C14		-				yes	yes	yes		APAA18	4.9		-25.833	-28.224	-2.391
ENC518	MMZ	MMZ031	Mamizuka	Chubu	Tokai	Aichi	35.29225684	136.821261	Final Jomon		Cooking vessel	X	X	X	102	C14:0-C30:0	C16:1; C18:1	0.97	C15i, a; C17i, a	C9-C14				no	no	yes	yes	yes	75.0				-26.874	-27.515	-0.641
ENC519	MMZ	MMZ032	Mamizuka	Chubu	Tokai	Aichi	35.29225684	136.821261	Final Jomon		Cooking vessel	X	X		163	C14:0-C28:0	C18:1	1.42	C15i, a; C17i, a	C8-C16		-				yes	yes	no	76.9	APAA16, APAA18, APAA20, APAA22	1.9	0.075	-21.145	-20.768	0.377
ENC520	MMZ	MMZ033	Mamizuka	Chubu	Tokai	Aichi	35.29225684	136.821261	Final Jomon		Cooking vessel	X			28	C10:0-C28:0	C16:1; C18:1	1.94	C15i, a; C17i, a			-				yes	yes	yes					-27.732	-28.126	-0.394
ENC521	MMZ	MMZ034	Mamizuka	Chubu	Tokai	Aichi	35.29225684	136.821261	Final Jomon		Cooking vessel	X			17	C10:0-C28:0	C16:1; C18:1	1.63	C15i, a; C17i, a			-				yes	yes	yes	74.9				-29.456	-27.768	1.688
ENC522	MMZ	MMZ035	Mamizuka	Chubu	Tokai	Aichi	35.29225684	136.821261	Final Jomon		Cooking vessel	X			29	C10:0-C32:0	C16:1; C18:1	1.71	C15i, a; C17i, a			-				yes	yes	yes	72.2	APAA18	1.5		-29.1	-29.283	-0.183
ENC571	UMK	UMK001	Ushimaki	Chubu	Tokai	Aichi	35.207777	136.973055	Final Jomon		Cooking vessel	X	X	X	33	C12:0-C26:0	C18:1	1.63		C10-C13				no	no	yes	yes	yes	81.2	APAA16, APAA18, APAA20	5.3	0.119	-26.9	-27.044	-0.144
ENC572	UMK	UMK002	Ushimaki	Chubu	Tokai	Aichi	35.207777	136.973055	Final Jomon		Cooking vessel	X	X	X	56	C12:0-C26:0	C18:1	1.08	C15i, a; C17i, a					no	no	yes	yes	no					-25.797	-25.709	0.088
ENC573	UMK	UMK003	Ushimaki	Chubu	Tokai	Aichi	35.207777	136.973055	Final Jomon		Cooking vessel	X	X		98	C12:0-C28:0	C18:1, C22:1	1.54	C15i, a; C17i, a	C9-C15						yes	yes	yes	72.7	APAA16, APAA18, APAA20	3.3	0.128	-21.234	-23.99	-2.756
ENC574	UMK	UMK004	Ushimaki	Chubu	Tokai	Aichi	35.207777	136.973055	Final Jomon		Cooking vessel	X			105	C12:0-C30:0	C18:1	0.78	C15i, a; C17i, a							yes	yes	yes	55.5	APAA18	2.4		-27.61	-30.455	-2.845
ENC575	UMK	UMK005	Ushimaki	Chubu	Tokai	Aichi	35.207777	136.973055	Final Jomon		Cooking vessel	X			4813	C12:0-C30:0	C18:1	0.71	C15i, a; C17i, a							yes	yes	yes	100.0				-30.569	-28.722	1.847
ENC576	UMK	UMK006	Ushimaki	Chubu	Tokai	Aichi	35.207777	136.973055	Final Jomon		Cooking vessel	X			23	C12:0-C30:0	C18:1	1.79	C15i, a; C17i, a							yes	yes	yes	61.5				-27.188	-26.712	0.476
ENC577	UMK	UMK007	Ushimaki	Chubu	Tokai	Aichi	35.207777	136.973055	Final Jomon		Cooking vessel	X	X		13	C12:0-C26:0	C18:1, C22:1	0.86	C15i, a; C17i, a							yes	yes	yes	51.2				-26.346	-24.773	1.573
ENC578	UMK	UMK008	Ushimaki	Chubu	Tokai	Aichi	35.207777	136.973055	Final Jomon		Cooking vessel	X			11	C12:0-C26:0	C18:1	1.35	C15i, a; C17i, a							yes	yes	yes	57.9				-28.3531	-28.2706	0.0825
ENC579	UMK	UMK009	Ushimaki	Chubu	Tokai	Aichi	35.207777	136.973055	Final Jomon		Cooking vessel	X			11	C12:0-C26:0	C18:1	1.17	C15i, a; C17i, a							yes	yes	yes	53.3				-27.2427	-25.5143	1.7284
ENC580	UMK	UMK010	Ushimaki	Chubu	Tokai	Aichi	35.207777	136.973055	Final Jomon		Cooking vessel	X			7	C12:0-C24:0	C18:1	2.24	C15i, a; C17i, a							yes	yes	yes	45.8				-27.587	-27.236	0.351
ENC581	UMK	UMK011	Ushimaki	Chubu	Tokai	Aichi	35.207777	136.973055	Final Jomon		Cooking vessel	X	X		12	C12:0-C30:0	C18:1	1.50	C15i, a; C17i, a	C10-C12						yes	yes	yes	50.0				-26.964	-26.386	0.578
ENC582	UMK	UMK012	Ushimaki	Chubu	Tokai	Aichi	35.207777	136.973055	Final Jomon		Cooking vessel	X	X		17	C12:0-C30:0	C18:1	1.37	C15i, a; C17i, a	C10-C12		Methyl-DHA				yes	yes	yes	51.9				-25.094	-25.555	-0.461
ENC583	UMK	UMK013	Ushimaki	Chubu	Tokai	Aichi	35.207777	136.973055	Final Jomon		Cooking vessel	X	X		33	C12:0-C30:0	C18:1	1.41	C15i, a; C17i, a							yes	yes	yes	88.9				-26.928	-26.129	0.799
ENC584	UMK	UMK014	Ushimaki	Chubu	Tokai	Aichi	35.207777	136.973055	Final Jomon		Cooking vessel	X	X	X	200	C10:0-C30:0	C18:1	1.89	C15i, a; C17i, a	C10-C16				no	no	yes	no	yes	50.0				-24.402	-28.425	-4.023
ENC585	UMK	UMK015	Ushimaki	Chubu	Tokai	Aichi	35.207777	136.973055	Final Jomon		Cooking vessel	X		X	296	C10:0-C30:0	C18:1	0.72	C15i, a; C17i, a					no	no	yes	yes	yes	94.6	APAA18	1.1		-28.346	-30.989	-2.643
ENC586	UMK	UMK016	Ushimaki	Chubu	Tokai	Aichi	35.207777	136.973055	Final Jomon		Cooking vessel	X		X	160	C10:0-C30:0	C18:1	0.74	C15i, a; C17i, a					no	no	yes	yes	yes	58.5	APAA18	0.9		-29.254	-31.289	-2.035
ENC587	UMK	UMK017	Ushimaki	Chubu	Tokai	Aichi	35.207777	136.973055	Final Jomon		Cooking vessel	X	X		28	C12:0-C28:0	C16:1; C18:1	0.60	C15i, a; C17i, a		C27-C29					yes	yes	yes	53.6			0.067	-23.491	-24.157	-0.666
ENC588	UMK	UMK018	Ushimaki	Chubu	Tokai	Aichi	35.207777	136.973055	Final Jomon		Cooking vessel	X			27	C14:0-C26:0	C18:1, C20:1, C22:1	1.51	C15i, a; C17i, a	C9-C16						yes	yes	yes	82.8	APAA16, APAA18, APAA20, APAA22(tr)	4.1		-26.333	-27.459	-1.126
ENC589	UMK	UMK019	Ushimaki	Chubu	Tokai	Aichi	35.207777	136.973055	Final Jomon		Cooking vessel	X	X		95	C10:0-C32:0	C18:1	0.94	C15i, a; C17i, a	C9-C16						yes	yes	yes	55.9			0.154	-26.849	-28.591	-1.742
ENC590	UMK	UMK020	Ushimaki	Chubu	Tokai	Aichi	35.207777	136.973055	Final Jomon		Cooking vessel	X	X	X	153	C14:0-C26:0	C18:1	4.07	C15i, a; C17i, a	C9-C18				no	no	yes	yes	yes	73.9	APAA16, APAA18, APAA20, APAA22	4.9		-23.609	-25.694	-2.085
ENC591	UMK	UMK021	Ushimaki	Chubu	Tokai	Aichi	35.207777	136.973055	Final Jomon		Cooking vessel	X	X		9			1.09								no	no	yes	50.0				-25.6	-26.204	-0.604
ENC592	UMK	UMK022	Ushimaki	Chubu	Tokai	Aichi	35.207777	136.973055	Final Jomon		Cooking vessel	X	X		94	C10:0-C32:0	C18:1	1.72	C15i, a; C17i, a							yes	yes	yes	66.5				-26.402	-28.894	-2.492
ENC593	UMK	UMK023	Ushimaki	Chubu	Tokai	Aichi	35.207777	136.973055	Final Jomon		Cooking vessel	X	X		15	C14:0-C28:0	C18:1, C20:1	0.76		C10-C16						yes	yes	yes	5.0	APAA18	0.4		-28.049	-29.26	-1.211
ENC594	UMK	UMK024	Ushimaki	Chubu	Tokai	Aichi	35.207777	136.973055	Final Jomon		Cooking vessel	X	X	X	158	C16:0-C18:0	C18:1	5.20		C9-C16				no	no	yes	yes	yes	70.6	APAA18	0.3		-26.812	-29.558	-2.746
ENC595	UMK	UMK025	Ushimaki	Chubu	Tokai	Aichi	35.207777	136.973055	Final Jomon		Cooking vessel	X	X	X	160	C14:0-C32:0	C16:1; C18:1	1.03	C15i, a; C17i, a	C9-C16				no	no	yes	yes	yes	65.6				-27.204	-29.515	-2.311
ENC596	UMK	UMK026	Ushimaki	Chubu	Tokai	Aichi	35.207777	136.973055	Final Jomon		Cooking vessel	X	X		50	C12:0-C30:0	C18:1	0.52	C15i, a; C17i, a	C10-C16						no	no	no					-26.647	-26.089	0.558
ENC597	UMK	UMK027	Ushimaki	Chubu	Tokai	Aichi	35.207777	136.973055	Final Jomon		Cooking vessel	X	X		11	C14:0-C30:0	C16:1; C18:1	0.96	C15i, a; C17i, a							yes	yes	yes	90.3				-25.088	-24.833	0.255
ENC599	UMK	UMK028	Ushimaki	Chubu	Tokai	Aichi	35.207777	136.973055	Final Jomon		Cooking vessel	X	X	X	13	C16:0-C18:0	C16:1; C18:1	2.28						no	no	yes	yes	no					-24.541	-26.442	-1.901
ENC600	UMK	UMK029	Ushimaki	Chubu	Tokai	Aichi	35.207777	136.973055	Final Jomon		Cooking vessel	X	X		543	C12:0-C28:0	C18:1	0.77	C15i, a; C17i, a	C8-C16						yes	yes	yes	60.8646	APAA18, APAA20	4.5	0.066	-26.431	-29.585	-3.153
ENC601	UMK	UMK030	Ushimaki	Chubu	Tokai	Aichi	35.207777	136.973055	Final Jomon		Cooking vessel	X	X		37	C12:0-C28:0	C16:1, C18:1, C20:1, C22:1, C23:1	1.47	C15i, a; C17i, a							yes	yes	no					-25.915	-25.831	0.084
ENC602	UMK	UMK031	Ushimaki	Chubu	Tokai	Aichi	35.207777	136.973055	Final Jomon		Cooking vessel	X	X	X	277	C14:0-C32:0	-	0.50			C27-C29			no	no	yes	yes	yes	68.9417				-25.994	-28.739	-2.745
ENC603	UMK	UMK032	Ushimaki	Chubu	Tokai	Aichi	35.207777	136.973055	Final Jomon		Cooking vessel	X	X		21	C14:0-C30:0	C18:1	1.08								yes	yes	yes	70.7602				-27.879	-28.84	-0.961
ENC604	UMK	UMK033	Ushimaki	Chubu	Tokai	Aichi	35.207777	136.973055	Final Jomon		Cooking vessel	X	X		19	C14:0-C28:0	C18:1	1.71	C15i, a; C17i, a							yes	yes	no					-24.039	-25.13	-1.091
ENC605	UMK	UMK034	Ushimaki	Chubu	Tokai	Aichi	35.207777	136.973055	Final Jomon		Cooking vessel	X	X		20	C12:0-C30:0	C16:1; C18:1	1.62		C9-C11						yes	yes	no		APAA18	1.9		-26.154	-27.149	-0.994
ENC606	UMK	UMK035	Ushimaki	Chubu	Tokai	Aichi	35.207777	136.973055	Final Jomon		Cooking vessel	X	X	X	85	C14:0-C26:0	C18:1	4.32	C15i, a; C17i, a	C9-C13				no	no	yes	yes	yes	100	APAA18	3.7		-29.587	-28.34	1.247
