# Supplementary material for: Culinary continuity in central Japan across the transition to agriculture
Source: Archaeol Anthropol Sci. 2024 Jun 7;16(7):97. doi: 10.1007/s12520-024-01992-9 (PMC11156723; doi:10.1007/s12520-024-01992-9)
Supplement: Supplementary file 3 — Online Resource 3: Modern references and experiments [file 12520_2024_1992_MOESM3_ESM.xlsx]

## Sheet: Isotopic values of modern refer
Class	Catagory	Sample identifier	Type	Taxa	δ13C16:0 (‰)	δ13C18:0 (‰)	Δ 13C (‰)	Reference
Boar	Wild non-ruminant		Wild boar	Sus scrofa	-26.13	-26.57	-0.44	Craig et al. 2013
Boar	Wild non-ruminant		Wild boar	Sus scrofa	-27.71	-27.28	0.43	Craig et al. 2013
Boar	Wild non-ruminant		Wild boar	Sus scrofa	-28.33	-27.21	1.12	Lucquin et al 2016
Boar	Wild non-ruminant		Wild boar	Sus scrofa	-28.13	-28.87	-0.74	Lucquin et al 2016
Boar	Wild non-ruminant		Wild boar	Sus scrofa	-27.75	-27.9	-0.15	Lucquin et al 2016
Boar	Wild non-ruminant		Wild boar	Sus scrofa	-27.79	-29.22	-1.43	Lucquin et al 2016
Boar	Wild non-ruminant		Wild boar	Sus scrofa	-29.49	-29.57	-0.08	Lucquin et al 2016
Boar	Wild non-ruminant		Wild boar	Sus scrofa	-28.94	-29.5	-0.56	Lucquin et al 2016
Boar	Wild non-ruminant		Wild boar	Sus scrofa	-28.27	-27.42	0.85	Lucquin et al 2016
Boar	Wild non-ruminant		Wild boar	Sus scrofa	-28.24	-27.27	0.97	Miyata et al 2015
Boar	Wild non-ruminant		Wild boar	Sus scrofa	-28.27	-27.37	0.9	Lucquin et al 2016
Boar	Wild non-ruminant		Wild boar	Sus scrofa	-28.65	-27.68	0.97	Lucquin et al 2016
Boar	Wild non-ruminant		Wild boar	Sus scrofa	-28.58	-27.79	0.79	Lucquin et al 2016
Boar	Wild non-ruminant		Wild boar	Sus scrofa	-28.3	-27.2	1.1	Horiuchi et al. 2015
Boar	Wild non-ruminant		Wild boar	Sus scrofa	-28.4	-27.1	1.3	Horiuchi et al. 2015
Boar	Wild non-ruminant		Wild boar	Sus scrofa	-26.4	-26.9	-0.5	Horiuchi et al. 2015
Boar	Wild non-ruminant		Wild boar	Sus scrofa	-28.1	-27.4	0.7	Horiuchi et al. 2015
Deer	Wild ruminant		Yezo sika deer	Cervus nippon yesoensis	-28.74	-28.8	-0.06	Lucquin et al 2016
Deer	Wild ruminant		Sika deer	Cervus nippon	-28.58	-30.21	-1.63	Lucquin et al 2016
Deer	Wild ruminant		Yezo sika deer	Cervus nippon yesoensis	-31.12	-33.46	-2.34	Lucquin et al 2016
Deer	Wild ruminant		Japanese serow	Capricornis crispus	-32.46	-34.11	-1.65	Lucquin et al 2016
Deer	Wild ruminant		Sika deer	Cervus nippon	-28.97	-32.53	-3.56	Lucquin et al 2016
Deer	Wild ruminant		Deer		-29.05	-32.57	-3.52	Miyata et al 2015
Deer	Wild ruminant		Japanese serow	Capricornis crispus	-32.44	-33.74	-1.3	Lucquin et al 2016
Deer	Wild ruminant		Sika deer	Cervus nippon	-32.83	-36.03	-3.2	Lucquin et al 2016
Deer	Wild ruminant		Sika deer	Cervus nippon	-29	-32.4	-3.4	Horiuchi et al. 2015
Deer	Wild ruminant		Yezo sika deer	Cervus nippon yesoensis	-24.7	-26.6	-1.9	Horiuchi et al. 2015
Plant	C3 plant		Walnut		-30.59	-31.8	-1.21	Miyata et al 2015
Plant	C3 plant		Acorn	Quercus sp.	-35.15	-32.77	2.38	Miyata et al 2015
Plant	C3 plant		Chestnut	Castanea sp.	-34.64	-33.54	1.1	Miyata et al 2015
Plant	C3 plant		Acorn	Quercus sp.	-37.67	-35.71	1.96	Miyata et al 2015
Plant	C3 plant		Chesnut	Castanea sp.	-29.43	-28.71	0.72	Heron et al 2016
Plant	C3 plant		Horse chesnut	Aesculus turbinata	-31.82	-29.56	2.26	Heron et al 2016
Plant	C3 plant		Acorn (Fagus crenata blume)	Fagus crenata	-27.6	-28.35	-0.75	Heron et al 2016
Plant	C3 plant		Acorn	Quercus sp.	-33.7	-34.14	-0.44	Lucquin et al 2016
Plant	C3 plant		Chesnut	Castanea sp.	-33.35	-30.61	2.74	Heron et al 2016
Plant	C3 plant		Horse chesnut	Aesculus turbinata	-35.14	-34.94	0.2	Heron et al 2016
Plant	C3 plant		Horse chesnut	Aesculus turbinata	-32.51	-33.11	-0.6	Heron et al 2016
Plant	C3 plant		acorn	Quercus sp.	-32.38	-33.33	-0.95	Lucquin et al 2016
Plant	C3 plant		acorn	Quercus sp.	-34.77	-35.64	-0.87	Lucquin et al 2016
Plant	C3 plant		acorn	Quercus sp.	-32.81	-34.32	-1.51	Lucquin et al 2016
Plant	C3 plant		acorn	Quercus sp.	-31.81	-33.71	-1.9	Lucquin et al 2016
Plant	C3 plant		Japanese chestnut	Castanea crenata	-35.1	-32.7	2.4	Horiuchi et al. 2015
Plant	C3 plant		White oak	Quercus myrsinifolia	-34.7	-33.4	1.3	Horiuchi et al. 2015
Plant	C3 plant		Japanese stone oak	Lithocarpus edulis	-37.6	-35.7	1.9	Horiuchi et al. 2015
Plant	C3 plant		Japanese walnut	Juglans ailantifolia	-31.5	-31.4	0.1	Horiuchi et al. 2015
Marine	Marine		Sea bream	Gymnocranius euanus	-22.1	-21.77	0.33	Craig et al. 2013
Marine	Marine		Sea bream	Gymnocranius euanus	-22.36	-22.19	0.17	Craig et al. 2013
Marine	Marine		Roackfish	Sebastes sp.	-23.38	-22.76	0.62	Craig et al. 2013
Marine	Marine		Flathead mullet	Mugil cephalus	-21.6	-20.97	0.63	Craig et al. 2013
Marine	Marine		Croaker	Genyonemus lineatus	-21.45	-21.09	0.36	Craig et al. 2013
Marine	Marine		Tuna	Thunnus sp.	-25.25	-24.91	0.34	Lucquin et al 2016
Marine	Marine		Tuna	Thunnus sp.	-26.59	-25.07	1.52	Lucquin et al 2016
Marine	Marine		Short fin pilot whale	Globicephala macrorhynchus	-22.58	-22.96	-0.38	Lucquin et al 2016
Marine	Marine		Dolphin		-19.39	-20.3	-0.91	Miyata et al 2015
Marine	Marine		Whale		-24.52	-21.74	2.78	Miyata et al 2015
Marine	Marine		Seal		-24.64	-23.1	1.54	Miyata et al 2015
Marine	Marine		Babylonia	Babylonia sp.	-23.25	-22.78	0.47	Lucquin et al 2016
Marine	Marine		Ruditapes	Venerupis philippinarum	-24.72	-23.68	1.04	Lucquin et al 2016
Marine	Marine		Pilot Whale	Globicephala sp.	-23.26	-23.51	-0.25	Lucquin et al 2016
Marine	Marine		Saltwater clam	Meretrixlvsoria	-25.2	-23.7	1.5	Horiuchi et al. 2015
Marine	Marine		Horned turban	Turbo cornutus	-22.9	-21.2	1.7	Horiuchi et al. 2015
Marine	Marine		Squid	Loligo bleekeri	-24.4	-23.8	0.6	Horiuchi et al. 2015
Marine	Marine		Finless porpoise	Neophocaena phocaenoides	-19.4	-20	-0.6	Horiuchi et al. 2015
Marine	Marine		Whale	Ziphiidae	-24.9	-23	1.9	Horiuchi et al. 2015
Marine	Marine		Sea lion	Eumetopias jubatus	-24.5	-21.6	2.9	Horiuchi et al. 2015
Marine	Marine		Japanese jack mackerel	Trachurus japonicus	-23.9	-23.6	0.3	Horiuchi et al. 2015
Marine	Marine		Japanese jack mackerel	Trachurus japonicus	-24	-25.3	-1.3	Horiuchi et al. 2015
Marine	Marine		Japanese jack mackerel	Trachurus japonicus	-23.7	-22.6	1.1	Horiuchi et al. 2015
Marine	Marine		Yellow tail	Seriola Ialandi	-24.6	-23.8	0.8	Horiuchi et al. 2015
Marine	Marine		Yellow tail	Seriola Ialandi	-24.9	-25.6	-0.7	Horiuchi et al. 2015
Marine	Marine		Yellow tail	Seriola Ialandi	-24.6	-22.9	1.7	Horiuchi et al. 2015
Marine	Marine		Yellow tail	Seriola Ialandi	-24.7	-23.7	1	Horiuchi et al. 2015
Salmonids	Marine		Salmon	Salmonidae sp.	-28.01	-28.72	-0.71	Craig et al. 2013
Salmonids	Marine		Salmon	Salmonidae sp.	-25.22	-26.79	-1.57	Craig et al. 2013
Salmonids	Marine		Salmon	Salmonidae sp.	-26.01	-27.33	-1.32	Craig et al. 2013
Salmonids	Marine		Trout	Salmonidae sp.	-26.74	-26.72	0.02	Craig et al. 2013
Salmonids	Marine		Trout	Salmonidae sp.	-27.64	-27.88	-0.24	Craig et al. 2013
Salmonids	Marine		Trout	Salmonidae sp.	-25.83	-26.24	-0.41	Craig et al. 2013
Salmonids	Marine		Trout	Salmonidae sp.	-25.02	-23.31	1.71	Lucquin et al 2016
Salmonids	Marine		Salmon	Salmonidae sp.	-26.72	-25.28	1.44	Lucquin et al 2016
Salmonids	Marine		Trout	Salmonidae sp.	-24.26	-24.64	-0.38	Lucquin et al 2016
Salmonids	Marine		Salmon	Salmonidae sp.	-28.57	-29.08	-0.51	Lucquin et al 2016
Salmonids	Marine		Salmon	Salmonidae sp.	-25.76	-24.75	1.01	Lucquin et al 2016
Salmonids	Marine		Salmon	Salmonidae sp.	-24.62	-23.54	1.08	Lucquin et al 2016
Salmonids	Marine		Salmon	Salmonidae sp.	-26.62	-25.61	1.01	Lucquin et al 2016
Freshwater	Freshwater		Amur minnow	Rhynchocypris lagowskii	-27.43	-28.13	-0.7	Craig et al. 2013
Freshwater	Freshwater		Topmouth gudgeon	Pseudorasbora parva	-26.95	-26.64	0.31	Craig et al. 2013
Freshwater	Freshwater		Spotbill duck	Anas poecilorhyncha	-27.35	-27.94	-0.59	Craig et al. 2013
Freshwater	Freshwater		Crucian Carp	Carassius sp.	-29.15	-29.3	-0.15	Lucquin et al 2016
Freshwater	Freshwater		Crucian Carp	Carassius sp.	-29.18	-29.64	-0.46	Lucquin et al 2016
Freshwater	Freshwater		Crucian Carp	Carassius sp.	-28.27	-29.91	-1.64	Lucquin et al 2016
Freshwater	Freshwater		Crucian Carp	Carassius sp.	-28.76	-29.08	-0.32	Lucquin et al 2016
Freshwater	Freshwater		Crucian Carp	Carassius sp.	-28.64	-29.26	-0.62	Lucquin et al 2016
Freshwater	Freshwater		Freshwater clam		-30.24	-30.03	0.21	Miyata et al 2015
Freshwater	Freshwater		Scarce		-28.23	-28.19	0.04	Lucquin et al 2016
Freshwater	Freshwater		Eriocheir	Eriocheir sp.	-27.33	-27.94	-0.61	Lucquin et al 2016
Freshwater	Freshwater		Freshwater clam		-28.62	-28.06	0.56	Lucquin et al 2016
Freshwater	Freshwater		Freshwater clam	Cyrenidae	-30.3	-29.7	0.6	Horiuchi et al. 2015
C3 plant	Rice	RIZ	Rice		-35.1	-35.5	-0.4	This study
C3 plant	Rice	RIZ	Rice		-34.7	-35.1	-0.4	This study
C3 plant	Rice	RIEX_21F	Rice - half brown	Oryza sativa subsp. japonica	-34	-33.8	0.2	This study
C3 plant	Rice	MO_BRI	Rice - brown	Oryza sativa subsp. japonica	-33.5	-33.7	-0.2	This study
C3 plant	Rice	MO_HBRI	Rice - half brown	Oryza sativa subsp. japonica	-33.1	-33.3	-0.2	This study
C3 plant	Rice	MO_WRI	Rice - white	Oryza sativa subsp. japonica	-34.3	-33.7	0.6	This study
C3 plant	Rice	230_BRI	Rice - brown	Oryza sativa subsp. japonica	-33	-33.2	-0.2	This study
C3 plant	Rice	230_HBRI	Rice - half brown	Oryza sativa subsp. japonica	-33.2	-33.7	-0.5	This study
C3 plant	Rice	230_WRI	Rice - white	Oryza sativa subsp. japonica	-34.3	-33.8	0.5	This study
C3 plant	Rice	270_BRI	Rice - brown	Oryza sativa subsp. japonica	-32.7	-33	-0.3	This study
C3 plant	Rice	270_HBRI	Rice - half brown	Oryza sativa subsp. japonica	-32	-32.9	-0.9	This study
C3 plant	Rice	270_WRI	Rice - white	Oryza sativa subsp. japonica	-34.1	-33.6	0.5	This study
C3 plant	Rice	310_BRI	Rice - brown	Oryza sativa subsp. japonica	-32.8	-33.4	-0.6	This study
C3 plant	Rice	310_HBRI	Rice - half brown	Oryza sativa subsp. japonica	-31.4	-32.2	-0.8	This study
C3 plant	Rice	Rice-JP-01-270	Rice	Oryza sativa subsp. japonica	-31.7	-32.5	-0.8	This study
C3 plant	Rice	Rice-JP-03-270	Rice	Oryza sativa subsp. japonica	-31.2	-31.4	-0.2	This study
C3 plant	Rice	Rice-JP-05-270	Rice	Oryza sativa subsp. japonica	-32.5	-32.5	0	This study
C3 plant	Rice	Rice-JP-06-270	Rice	Oryza sativa subsp. japonica	-32.8	-34.3	-1.5	This study
C3 plant	Rice	Rice-JP-07-270	Rice	Oryza sativa subsp. japonica	-34.1	-35.3	-1.2	This study
C3 plant	Rice	Rice-JP-08-270	Rice	Oryza sativa subsp. japonica	-33.6	-33.8	-0.2	This study
C3 plant	Rice	Rice-JP-09-270	Rice	Oryza sativa subsp. japonica	-33.9	-34.5	-0.6	This study
C3 plant	Rice	Rice-JP-10-270	Rice	Oryza sativa subsp. japonica	-33	-32.7	0.3	This study
C4 plant	Millet		Millet	Panicum miliaceum	-19.4081	-18.4174	0.990682	This study
C4 plant	Millet		Millet	Panicum miliaceum	-19.7986	-18.7769	1.02173	This study
C4 plant	Millet		Millet	Panicum miliaceum	-19.4	-19.5	-0.1	Tache 2021
C4 plant	Millet		Millet	Panicum miliaceum	-19.5	-20	-0.5	Tache 2021
C4 plant	Millet		Millet	Panicum miliaceum	-17.8	-17.4	0.4	Tache 2021
C4 plant	Millet		Millet	Panicum miliaceum	-19.5	-20	-0.5	Tache 2021
C4 plant	Millet		Millet	Panicum miliaceum	-17.8	-17.4	0.4	Tache 2021
C4 plant	Millet		Millet	Panicum miliaceum	-19.3	-20	-0.7	Tache 2021
C4 plant	Millet		Millet	Panicum miliaceum	-17.8	-18.5	-0.7	Tache 2021
C4 plant	Millet		Millet	Panicum miliaceum	-17.3	-18.2	-0.9	Tache 2021
C4 plant	Millet	Millet-HM-03-270	Millet	Eleusine coracana	-15.1	-15.1	0	This study
C4 plant	Millet	Millet-HM-05-270	Millet	Echinochloa esculenta	-15.6	-16.4	-0.8	This study
C4 plant	Millet	Millet-HM-06-270	Millet	Setaria italica	-15.5	-14	1.5	This study
C4 plant	Millet	Millet-JP-01	Millet	Setaria italica	-17.1	-15.7	1.4	This study
C4 plant	Millet	Millet-JP-02-270	Millet	Panicum miliaceum	-16.3	-15.9	0.4	This study
C4 plant	Millet	Millet-JP-03-270	Millet	Echinochloa esculenta	-15	-16.3	-1.3	This study

## Sheet: APAA experiments 
Sample name	Product	Cooking time (h)	Cooking temperature(°C)	Sealed	Pottery amount (mg)	Approximate product amount (mg)	A (%)	B (%)	C (%)	D (%)	E (%)	F (%)	G (%)	H (%)	I (%)	APAA_EH	Reference
	Spinach	5	270	no	65	300	0.8	2.4	3.5	3.4	11.8	29	16.4	23.5	9.3	0.5	Bondetti et al., 2021
	Cabbage	5	270	no	65	300	0.9	2.4	2.4	4.1	15	28.6	18.1	19	9.5	0.79	Bondetti et al., 2021
	Leak leave	5	270	no	65	300	0.8	2.1	2.8	5.7	20.7	30.2	14.1	14.3	9.2	1.45	Bondetti et al., 2021
Perilla_JP_01	Perilla	5	270	no	65	300			3.7	5.6	24.6	32.6	11.9	14.4	7.2	1.71	This study
	Carrot leave	5	270	no	65	300	0.8	2.5	2.3	4.5	24.3	33.3	12.4	12.4	7.5	1.96	Bondetti et al., 2021
	Viviparus Shellfish	5	270	no	65	> 65	1.4	2.8	3.6	6.6	23.2	29.2	12.7	13	7.5	1.78	Bondetti et al., 2021
	Salmon Fat	5	270	no	65	> 65	0	0	4.4	6.1	26.5	31.3	9.6	13.6	8.4	1.95	Bondetti et al., 2021
	Duck	5	270	no	65	> 65	1.3	2.8	4.1	7.2	24.4	30.1	11.1	12.2	6.8	2	Bondetti et al., 2021
	Perch	5	270	no	65	> 65	2	4.4	6.2	10	23.1	23.9	12.3	9.9	8.2	2.33	Bondetti et al., 2021
	Cod Liver Oil	5	270	no	65	65	0	0	3.5	16.9	22.4	22.8	17.1	9.5	7.8	2.36	Bondetti et al., 2021
	Unio Shellfish	5	270	no	65	> 65	1.5	2.9	5	8.5	24.2	28.1	12.8	10.1	6.9	2.4	Bondetti et al., 2021
	Salmon Oil	5	270	no	65	65	0	1.4	3.9	7.4	28.3	31.9	11.9	8.7	6.5	3.25	Bondetti et al., 2021
	Catfish	5	270	no	65	> 65	2.5	5.2	6.4	12.7	29.3	21.5	8.6	7.7	6.1	3.81	Bondetti et al., 2021
	Sturgeon	5	270	no	65	> 65	1.8	3.7	5.1	8.4	29.4	30.8	8.9	5.8	6.3	5.07	Bondetti et al., 2021
	Elk	5	270	no	65	> 65	2.4	4.7	7.4	11.5	22.6	24.6	10.2	8.5	8.1	2.66	Bondetti et al., 2021
	Red Deer1	5	270	no	65	> 65	1.4	3.7	5.2	9.3	27.8	31.4	12.1	9.3	0	2.99	Bondetti et al., 2021
	Organic Butter	5	270	no	65	> 65	1.8	4.8	8.5	13.9	22.6	20.8	11.2	7.5	8.8	3.01	Bondetti et al., 2021
	Red Deer2	5	270	no	65	> 65	1	2.1	3.3	6.9	28.9	33.1	10.7	8.1	6	3.57	Bondetti et al., 2021
	Beaver-6	5	270	no	65	> 65	1.8	3.7	4.1	7.2	29.6	31.8	8.7	6.4	6.7	4.63	Bondetti et al., 2021
	Pork	5	270	no	65	> 65	2.9	5.6	12.6	12.6	25.1	22.7	8.1	4.3	6.1	5.84	Bondetti et al., 2021
	Hazelnut Oil	5	270	no	65	65	1.1	2.7	4.1	7.6	25.7	29.1	13.6	9.2	6.8	2.79	Bondetti et al., 2021
	Acorn seed	5	270	no	65	300	1.7	3.6	4.5	8.1	26.6	29.2	10.9	7.5	7.9	3.55	Bondetti et al., 2021
	Olive oil	5	270	no	65	65	3.4	6.4	9	14	22.1	19.3	12.9	6.2	6.7	3.56	Bondetti et al., 2021
	Walnut Oil	5	270	no	65	65	1.3	2.5	3	7.1	28.1	30.9	12.9	7.7	6.6	3.65	Bondetti et al., 2021
	Chestnut Flour	5	270	no	65	65	3.2	4.9	5.3	8.1	25.6	28.3	10.5	6.8	7.4	3.76	Bondetti et al., 2021
	Carrot	5	270	no	65	300	1.3	3.3	3.3	6.5	28.1	32.1	10.9	7.4	7.1	3.8	Bondetti et al., 2021
	Leak white part	5	270	no	65	300	1	2.4	3.2	6.5	28.8	33.1	10.8	7.5	6.8	3.84	Bondetti et al., 2021
	Quinoa seed	5	270	no	65	300	1.4	3	6.2	6.2	29.3	32.5	8.6	6.4	6.3	4.58	Bondetti et al., 2021
	Ognon	5	270	no	65	300	1.2	2.6	4	8.5	28.6	30.6	10.7	6.1	7.5	4.69	Bondetti et al., 2021
	Viburnum	5	270	no	65	300	1.9	3.8	5.2	8.9	29.3	29.7	8.8	5.6	6.9	5.23	Bondetti et al., 2021
	Walnut	5	270	no	65	300	1.6	3	3.5	6.3	31.6	34	8.2	5.4	6.5	5.85	Bondetti et al., 2021
	Barley	5	270	no	65	300	1.3	2.6	3	5.6	32.3	35.3	7.9	5.5	6.4	5.87	Bondetti et al., 2021
	Wheat	5	270	no	65	300	1.5	2.9	3.5	6.1	31.9	34.6	8.1	5.1	6.4	6.25	Bondetti et al., 2021
	Sesam seed	5	270	no	65	300	1.7	3.4	4.1	7	31.6	33.4	7.9	4.7	6.2	6.72	Bondetti et al., 2021
	Pistachio	5	270	no	65	300	1.7	4.2	6.7	10.8	31.6	29.5	6.3	4	5.2	7.9	Bondetti et al., 2021
	Almond	5	270	no	65	300	1.5	3.1	3.7	6.4	34.9	35.2	6.1	4	5.2	8.73	Bondetti et al., 2021
Millet_HM_05	Barnyard Millet	5	270	no	65	300			4.7	8.1	30.2	33	9.9	7.4	6.8	4.07	This study
	Millet seed	5	270	no	65	300	1.5	3	7.1	7.1	29.9	31.5	8.6	5.1	6.4	5.86	Bondetti et al., 2021
Millet_HM_02	Proso Millet	5	270	no	65	300			3.8	7.5	32.9	35	9	5.3	6.5	6.18	This study
Millet_HM_03	Finger Millet (Ragi)	5	270	no	65	300			4.1	7.6	33.1	34.7	8.8	5.3	6.4	6.3	This study
Millet_TZ_02	Surghum (Mtama)	5	270	no	65	300			3	6	34.2	37.1	8.1	5.3	6.3	6.41	This study
Millet_HM_06	Foxtail Millet	5	270	no	65	300			3.9	7.4	33.1	35.2	8.9	5	6.4	6.57	This study
Millet_HM_04	Little Millet	5	270	no	65	300			4.9	8.6	32.9	33.9	8.7	4.8	6.1	6.85	This study
Millet_JP_02	Millet broomcorn	5	270	no	65	300			2.8	5.5	35	38	7.6	4.9	6.2	7.17	This study
Millet_HM_01	Kondo Millet	5	270	no	65	300			5.3	8.9	33.2	34	8.2	4.4	5.9	7.49	This study
Millet_JP_01	Millet foxtail	5	270	no	65	300			3	6	35.2	37.8	7.7	4.5	5.8	7.9	This study
Millet_JP_03	Millet barnyard	5	270	no	65	300			3.2	6.1	36.7	36.1	7.4	4.3	6.2	8.45	This study
Millet_TZ_01	Pearl Millet? (Muwele)	5	270	no	65	300			3.8	6.9	35.6	37.2	7	4.2	5.4	8.58	This study
	Rice Bran Oil	5	270	no	65	65	1.2	2.9	3.8	8.1	31.1	32.5	9.6	5.2	5.7	5.98	Bondetti et al., 2021
RiceJP1	Hinohikari	5	270	no	65	300			4.6	7.6	33.6	34.9	8.2	5.1	5.9	6.55	This study
RiceJP3	Yumepirica	5	270	no	65	300			4.3	7.5	33.8	35.1	8.2	5.1	5.9	6.57	This study
	Rice grain	5	270	no	65	300	2	3.9	4.9	8.2	31.4	31.4	7.9	4.6	5.8	6.83	Bondetti et al., 2021
RiceJP4	Mumetsukuchi	5	270	no	65	300			5.2	8.7	33.6	34.1	8.2	4.6	5.6	7.27	This study
RiceJP9	Koshihikari	5	270	no	65	300			5.1	8.8	33.6	34.3	7.9	4.6	5.8	7.34	This study
RiceJP10	Koshihikari	5	270	no	65	300			4.5	8.1	34.1	35	8	4.6	5.7	7.37	This study
RiceJP6	Kinumusume	5	270	no	65	300			5.2	8.8	34	34.2	7.9	4.5	5.5	7.52	This study
RiceJP5	Milkyqueen	5	270	no	65	300			4.9	8.7	34	34.2	8.1	4.5	5.6	7.55	This study
RiceJP8	Tsuyakime	5	270	no	65	300			5.2	8.6	33.7	34.3	8.1	4.5	5.6	7.57	This study
RiceJP7	Nikomaru	5	270	no	65	300			5.6	9.1	33.6	33.8	8	4.4	5.5	7.7	This study
RiceJP2	Sasanishiki	5	270	no	65	300											This study
